# Supplementary material for: COVID-19 vaccine acceptance and associated factors among pregnant and lactating women attending maternity care clinics in refugee camps in Jordan
Source: PLoS One. 2024 Jun 11;19(6):e0305314. doi: 10.1371/journal.pone.0305314 (PMC11166341; doi:10.1371/journal.pone.0305314)
Supplement: S1 Dataset — (XLSX) [file pone.0305314.s001.xlsx]

## Sheet: Form responses 1
1	2	3	4	5	6	7	8	9	10	11	12	13	14	15	16	17	18	19	20	21	22	23	24	25	26	27	28	29	30	31	32	33	34	35	36	37	38	39	40	41	42	43	44	45	46	47	48	49	50
Age/Year of Birth	Choose what applies to your condition	Pregnancy trimester, if pregnant.	Postpartum weeks, if lactating	Mode of delivery, if lactating	Mode of feeding infant	Education level	Employment status	Do you have children	Chronic disease condition	COVID-19 vaccination	Flu Vaccination	Did you attend health education sessions on COVID-19 vaccine	Does these sessions affect your decision to take the vaccine or not?	Do you trust the opinion and information of your healthcare provider?	It is essential to take the COVID-19 vaccine	Do you think that the COVID-19 vaccine carries the possibility of harm to your baby?	COVID-19 vaccine protects against infectious diseases.	Dose the COVID-19 vaccine produce long term-immunity?	Does COVID-19 vaccine increase allergic reactions?	Does the COVID-19 vaccine increases autoimmune diseases?	Is it dangerous to use an overdose of the COVID-19 vaccine?	Post-vaccination there is no need to follow preventive measures (wearing masks and social distancing)	What is the source of your information about the COVID-19 vaccine? Check answer(s) that apply.	Do you think the newly discovered COVID-19 vaccine may have side effects?	Do you think that if everyone in society maintains the preventive measures, the COVID-19 pandemic can be eradicated without vaccination?	. Who should have been vaccinated, do you think?	Which population groups should be prioritized for vaccinations?	Do you think the vaccine should be administered free of charge?	Would you afford the vaccine at your own expense if it was not provided for free by the government, do you think?	A coronavirus vaccination must be mandatory for all pregnant and lactating women	Without being vaccinated against COVID-19, I would probably have contracted the COVID-19	If I get vaccinated against COVID-19, my child/fetus and I will be protected from COVID-19	If I don’t get vaccinated against COVID-19 and end up with COVID-19 for me and my child/fetus, I will regret not getting vaccinated	It would be very easy for me to get vaccinated against COVID-19	Vaccination against COVID-19 may infect me and my child/fetus with COVID-19	I will be worried about suffering from the side effects of the COVID-19 vaccination for my child/fetus.	I may regret receiving a vaccine against COVID-19 if I, my child/fetus later suffer from side effects from the vaccination	COVID-19 vaccination would be too new for me to be confident about getting vaccinated	Other people like me will not allow pregnant and breastfeeding women to get a vaccine against COVID-19	In general, vaccination is a good thing	In general, vaccination is a good thing	I’m afraid of needles	If I get vaccinated, I don’t think I will need to follow social distancing and other restrictions imposed by the COVID-19	I know enough about COVID-19 to make an informed decision about whether to get vaccinated	I know enough about the COVID-19 vaccine to make an informed decision about whether to get vaccinated	Only pregnant and lactating women who are at risk of serious illness from COVID-19 need to be vaccinated	My family will agree to get me vaccinated against COVID-19	My friends will agree to get me vaccinated against COVID-19.	If the government recommends the COVID-19 vaccination for pregnant and lactating women, I will get vaccinated
1995	2		6	2	4	Bachelor degree or Higher	1	3	1	3	1	3	3	3	3	3	3	3	3	3	3	3	Healthcare providers (,)	3	3	Everyone	General public	3	3	4	4	4	4	4	3	5	5	4	3	3	4	2	3	3	2	3	4	4	4
2000	1	1				Bachelor degree or Higher	0	3	1	3	1	1	2	2	3	3	3	3	3	2	3	1	Newspaper, Internet, Friends and neighbors	3	3	Everyone	Teacher/Student	3	3	3	3	3	3	3	3	3	3	3	3	3	3	3	3	3	3	3	3	3	3
1995	1	1				Bachelor degree or Higher	0	3	1	3	1	1	2	2	3	2	3	3	3	3	3	1	Mass Media, Internet, Social media ,, Healthcare providers (, Family and relatives, Friends and neighbors	3	1	Everyone	Health worker	3	3	2	3	4	4	4	2	5	5	4	2	3	4	1	2	2	2	2	3	3	3
1997	1	2				Primary/secondary school	0	1	1	3	1	3	3	3	3	3	3	3	1	1	1	3	Mass Media, Internet, Healthcare providers (,)	1	3	Everyone	Business men	3	3	4	2	4	3	2	4	4	3	3	3	3	4	4	4	3	4	4	4	4	4
1999	2		6	1	1	Primary/secondary school	0	3	1	3	1	3	3	3	3	1	3	1	1	1	1	1	Internet, Social media ,, Healthcare providers (, Family and relatives, Friends and neighbors	1	3	Everyone	General public	3	3	5	3	3	4	3	4	4	1	3	4	4	4	2	4	5	4	3	4	4	3
2000	2		6	1	1	Primary/secondary school	0	3	1	3	1	3	3	3	3	1	1	3	1	1	1	1	Mass Media, Internet, Social media ,, Healthcare providers (, Friends and neighbors	1	3	Everyone	General public	3	3	4	3	5	2	3	4	1	3	3	4	4	1	3	4	3	4	3	4	2	3
1992	1	3				Primary/secondary school	0	3	1	3	2	3	3	3	3	1	3	3	1	2	1	1	Mass Media, Healthcare providers (,)	3	1	Everyone	General public	3	1	5	5	1	5	5	5	5	1	5	5	1	5	1	5	5	1	5	5	5	5
1993	2		6	2	1	Primary/secondary school	1	3	1	3	3	3	3	3	3	1	3	3	1	2	1	1	Healthcare providers (,)	1	1	Everyone	Health worker	3	1	5	5	2	1	1	4	2	1	5	3	1	5	2	1	1	2	1	5	5	5
1990	1	3				Primary/secondary school	0	3	1	3	2	3	3	3	3	2	2	3	2	2	1	3	Healthcare providers (,)	3	1	Everyone	General public	3	2	3	4	2	4	4	2	3	4	3	3	3	3	3	3	3	3	2	3	3	3
1998	1	1				Primary/secondary school	0	3	1	3	1	3	3	3	3	1	3	3	1	1	1	3	Mass Media, Social media ,, Healthcare providers (, Friends and neighbors	1	3	Everyone	General public	3	3	1	4	3	3	5	2	4	3	5	5	4	3	3	4	2	2	2	4	4	4
1996	1	2				Primary/secondary school	1	3	1	3	1	3	3	3	3	3	3	3	1	1	1	3	Mass Media, Internet, Social media ,, Healthcare providers (, Family and relatives	1	3	Everyone	General public	3	3	4	2	4	1	1	5	4	4	3	3	5	2	2	3	3	4	5	4	4	4
2000	2		6	1	1	Associate degree	0	3	1	3	1	3	3	3	3	1	3	3	1	2	1	3	Healthcare providers (,)	1	3	Everyone	Health worker	3	3	4	1	3	2	3	3	2	1	4	3	2	2	1	4	1	1	4	2	3	2
1980	1	3				Illiteracy	0	3	1	3	1	1	2	2	3	1	3	3	2	2	1	2	Mass Media, Social media ,, Healthcare providers (, Family and relatives, Friends and neighbors	1	3	Everyone	General public	3	1	4	4	4	4	3	2	4	3	4	3	2	4	5	4	2	2	2	4	4	4
1995	1	1				Primary/secondary school	0	3	1	3	1	1	1	1	2	3	2	1	2	2	3	3	Social media ,, Healthcare providers (, Friends and neighbors	3	2	Everyone	Health worker	3	1	4	3	4	4	4	2	4	4	4	3	4	4	2	4	2	2	3	4	4	3
1987	1	2				Primary/secondary school	0	3	1	3	1	1	2	1	3	1	3	2	1	1	1	3	Mass Media, Social media ,, Healthcare providers (, Family and relatives, Friends and neighbors	1	3	Everyone	Health worker	3	1	2	4	4	4	4	2	4	4	2	3	4	4	2	4	4	4	3	4	4	4
1989	1	2				Illiteracy	0	3	1	3	1	3	3	3	3	1	3	2	3	2	1	1	Mass Media, Healthcare providers (, Family and relatives, Friends and neighbors	3	1	Everyone	General public	3	3	4	4	4	4	4	2	4	4	2	4	2	4	2	4	3	3	4	4	4	4
1987	1	3				Primary/secondary school	1	3	1	3	1	1	2	1	3	3	3	1	3	3	3	3	Mass Media, Internet, Social media ,, Healthcare providers (,)	3	1	Everyone	General public	3	3	2	4	2	4	4	4	4	4	4	4	2	3	1	5	2	2	3	2	4	4
1994	1	2				Primary/secondary school	0	3	1	3	2	3	2	2	3	2	1	1	3	1	2	3	Mass Media, Social media ,, Healthcare providers (,)	1	2	Everyone	General public	3	3	4	4	4	4	4	3	4	4	3	4	2	4	4	2	4	4	3	4	4	4
1996	2		5	1	1	Primary/secondary school	0	3	1	3	1	1	2	2	3	3	3	2	1	1	1	1	Healthcare providers (, Family and relatives, Friends and neighbors	3	2	Everyone	General public	3	2	5	1	2	5	5	5	4	1	1	3	1	5	1	1	3	3	1	5	5	5
1988	1	2				Primary/secondary school	0	3	1	3	1	1	2	2	2	2	3	3	2	3	3	1	Mass Media, Internet, Social media ,, Healthcare providers (, Family and relatives, Friends and neighbors	3	3	Everyone	General public	3	3	3	4	4	3	4	3	5	5	4	3	4	4	2	2	3	3	3	4	3	2
2001	1	3				Primary/secondary school	0	3	1	3	1	1	3	3	3	3	3	2	1	1	1	3	Internet, Social media ,, Family and relatives, Friends and neighbors	1	2	Everyone	General public	3	3	2	4	4	4	4	3	4	4	3	3	4	4	2	4	4	4	3	4	4	3
1989	1	2				Primary/secondary school	0	3	1	3	1	1	1	2	3	1	2	2	2	2	2	1	Internet, Social media ,, Healthcare providers (, Family and relatives, Friends and neighbors	3	2	Everyone	General public	3	1	2	4	4	4	4	3	4	4	4	2	4	4	4	4	4	4	2	4	4	2
1997	2		5	1	1	Primary/secondary school	0	3	1	3	1	3	3	3	3	1	3	3	3	3	1	1	Internet, Healthcare providers (,)	3	1	Everyone	General public	3	3	5	3	5	2	3	3	2	1	5	5	1	5	2	1	3	3	3	5	4	5
1989	1	1				Primary/secondary school	0	3	3	3	1	1	2	2	3	3	3	2	2	2	2	3	Internet, Social media ,, Healthcare providers (, Family and relatives, Friends and neighbors	3	1	Everyone	General public	3	1	4	4	4	4	4	2	4	4	2	4	2	4	4	2	2	2	3	4	4	2
1999	1	3				Primary/secondary school	0	3	1	3	3	1	2	2	3	3	3	3	1	1	2	3	Internet, Social media ,, Healthcare providers (, Family and relatives, Friends and neighbors	3	1	Everyone	General public	3	2	2	4	4	3	4	2	4	4	4	2	4	4	4	4	3	3	3	4	4	3
1995	1	3				Associate degree	1	3	1	3	1	3	3	3	3	1	3	3	3	1	1	3	Internet, Healthcare providers (, Family and relatives, Friends and neighbors	3	1	Everyone	General public	3	2	4	4	4	4	4	2	4	4	2	4	2	4	2	4	4	4	2	4	4	4
1985	1	2				Primary/secondary school	0	3	1	3	1	3	3	3	3	1	3	3	1	1	2	3	Social media ,, Healthcare providers (, Family and relatives, Friends and neighbors	3	1	Everyone	General public	3	1	4	4	4	4	5	2	2	4	2	4	2	4	5	4	4	4	2	4	4	4
1998	1	3				Primary/secondary school	0	3	1	3	1	1	2	1	3	3	3	3	1	1	3	3	Social media ,, Healthcare providers (, Family and relatives, Friends and neighbors	3	2	Everyone	Health worker	3	1	2	4	4	4	4	2	5	5	4	2	5	4	5	4	3	3	2	4	4	2
1994	1	2				Primary/secondary school	0	3	1	3	1	3	3	3	3	3	3	3	1	1	3	3	Social media ,, Healthcare providers (, Family and relatives, Friends and neighbors	3	1	Everyone	General public	3	1	1	4	4	2	4	2	5	5	4	2	5	4	2	4	4	4	4	4	4	2
1998	1	2				Primary/secondary school	0	3	1	3	2	3	2	1	2	3	3	2	2	2	3	3	Social media ,, Healthcare providers (,)	3	2	Those who have not yet been infected	Health worker	3	1	1	4	4	2	4	2	5	5	4	2	5	4	2	4	4	4	2	4	3	2
1998	2		5	2	1	Primary/secondary school	0	3	3	3	1	3	2	2	3	1	3	3	1	1	1	1	Healthcare providers (,)	1	1	Everyone	General public	3	2	5	4	4	4	4	2	3	3	2	4	2	4	5	2	4	4	2	4	4	4
1997	1	3				Primary/secondary school	0	3	1	3	1	3	3	3	3	1	3	3	1	1	2	3	Healthcare providers (,)	1	1	Everyone	Health worker	3	3	4	4	4	4	5	1	4	4	2	4	2	4	2	4	3	3	3	4	3	4
1995	1	1				Bachelor degree or Higher	0	3	1	3	1	3	2	2	3	3	3	1	3	3	3	3	Mass Media, Internet, Healthcare providers (,)	3	1	Everyone	Health worker	3	3	1	4	4	4	4	4	5	5	4	4	4	4	1	4	2	2	4	2	2	2
1995	2		6	2	4	Bachelor degree or Higher	0	3	1	3	1	3	3	3	3	3	3	1	3	3	3	1	Healthcare providers (,)	3	3	Those who have not yet been infected	Health worker	3	3	1	4	4	4	4	4	5	5	4	3	4	4	2	4	4	2	4	1	4	2
1999	1	3				Primary/secondary school	0	3	1	3	1	3	3	3	3	1	3	3	1	1	1	3	Internet, Social media ,, Healthcare providers (,)	1	1	Everyone	General public	3	1	4	4	4	4	5	2	2	2	2	4	2	4	2	4	4	4	2	4	4	5
1998	1	2				Primary/secondary school	0	3	1	3	1	3	3	3	3	3	3	3	2	2	3	3	Internet, Social media ,, Healthcare providers (, Family and relatives, Friends and neighbors	3	2	Everyone	Health worker	3	1	1	4	4	3	4	3	5	5	4	2	5	4	5	4	4	4	3	2	2	1
2004	1	3				Primary/secondary school	0	1	1	3	3	3	3	3	3	1	3	3	1	3	1	1	Internet, Social media ,, Healthcare providers (,)	3	1	Everyone	General public	3	2	5	4	4	1	5	1	2	3	4	4	1	5	2	3	4	4	1	5	5	5
1997	1	3				Illiteracy	0	3	1	3	1	3	3	3	3	1	3	3	1	3	1	1	Mass Media, Internet, Healthcare providers (,)	3	1	Everyone	General public	3	1	4	4	4	2	5	1	2	1	3	4	1	5	2	2	3	3	2	5	5	5
1988	1	3				Primary/secondary school	0	3	1	3	1	3	3	3	3	1	3	3	1	1	1	3	Internet, Social media ,, Healthcare providers (, Family and relatives, Friends and neighbors	1	1	Everyone	General public	3	3	4	4	4	4	4	2	3	3	2	4	2	4	1	4	4	4	2	4	4	4
1993	1	2				Primary/secondary school	1	3	1	3	1	3	3	3	3	3	3	1	3	2	3	3	Healthcare providers (, Family and relatives, Friends and neighbors	3	3	Those who have not yet been infected	Health worker	3	1	1	4	4	2	5	2	5	5	4	2	4	4	2	4	4	4	3	2	2	2
1992	1	3				Primary/secondary school	0	3	1	3	1	3	3	3	1	3	2	2	3	2	3	3	Internet, Social media ,, Healthcare providers (, Family and relatives, Friends and neighbors	3	3	Those who have not yet been infected	Health worker	3	1	1	2	2	2	4	4	5	5	5	1	5	2	4	3	2	2	2	3	3	2
2003	1	2				Primary/secondary school	0	3	1	3	1	3	3	3	3	1	3	3	1	1	1	3	Internet, Social media ,, Healthcare providers (, Family and relatives, Friends and neighbors	1	2	Everyone	General public	3	2	4	4	4	4	4	2	2	3	2	4	2	5	2	4	4	4	2	4	4	4
1996	2		6	2	2	Associate degree	1	3	1	3	1	1	2	2	3	1	3	1	3	3	3	1	Mass Media, Internet, Healthcare providers (,)	3	1	Those who have not yet been infected	Business men	3	3	2	4	2	2	4	4	4	4	4	2	4	4	2	4	4	4	4	2	4	2
2001	1	3				Primary/secondary school	0	3	3	3	1	3	3	3	3	3	3	3	3	3	2	3	Healthcare providers (,)	1	3	Everyone	General public	3	1	3	4	4	5	5	3	3	5	2	2	3	5	2	5	5	5	3	5	5	3
1990	1	3				Bachelor degree or Higher	0	3	1	3	1	3	3	3	3	1	3	3	1	3	1	1	Mass Media, Internet, Social media ,, Healthcare providers (, Family and relatives, Friends and neighbors	2	3	Everyone	Health worker	3	2	5	3	5	5	5	2	3	5	2	3	3	5	1	5	5	5	1	5	5	4
1991	1	2				Primary/secondary school	1	3	1	3	1	3	3	3	3	2	3	3	2	3	1	3	Mass Media, Healthcare providers (,)	3	3	Everyone	Health worker	3	1	1	3	5	5	5	3	4	5	4	2	3	5	2	1	5	5	1	5	5	4
1997	1	2				Primary/secondary school	0	1	1	3	1	3	3	3	3	2	3	1	1	1	1	1	Mass Media, Internet, Social media ,, Healthcare providers (, Family and relatives, Friends and neighbors	1	3	Everyone	General public	3	1	1	3	4	5	5	3	5	5	2	1	4	5	2	5	5	5	2	5	5	3
1981	1	1				Primary/secondary school	0	3	1	3	1	3	3	3	3	3	3	3	1	2	2	3	Healthcare providers (,)	3	3	Everyone	Health worker	3	3	2	3	5	5	5	3	4	5	2	1	5	5	1	5	5	5	3	5	5	2
1992	1	2				Primary/secondary school	0	3	1	3	1	3	3	3	3	1	3	3	1	1	1	1	Healthcare providers (,)	1	3	Everyone	Health worker	3	3	4	4	4	5	5	2	2	4	2	4	2	5	1	2	5	5	3	5	5	5
1982	1	2				Primary/secondary school	1	3	1	3	1	3	3	3	3	1	3	3	1	1	3	3	Healthcare providers (,)	3	3	Everyone	Teacher/Student	3	2	5	3	5	5	5	1	2	3	1	4	2	5	1	1	5	5	2	5	5	5
1995	1	1				Primary/secondary school	0	3	1	1	1	3	1	2	2	3	2	2	1	2	3	3	Mass Media, Internet, Social media ,, Healthcare providers (, Family and relatives, Friends and neighbors	2	3	Everyone	Health worker	3	1	1	2	3	3	5	5	5	5	5	1	5	3	5	2	4	4	1	4	4	2
2001	1	2				Primary/secondary school	0	3	1	3	1	1	1	2	3	1	3	2	1	1	3	3	Mass Media, Internet, Social media ,, Healthcare providers (, Family and relatives, Friends and neighbors	1	3	Everyone	Teacher/Student	3	2	4	2	4	4	5	2	2	5	2	4	2	5	5	5	5	5	3	4	4	5
1989	1	2				Primary/secondary school	0	3	1	3	1	3	2	2	3	2	1	2	1	2	2	1	Mass Media, Internet, Social media ,, Healthcare providers (, Family and relatives, Friends and neighbors	3	3	Everyone	Health worker	3	2	3	3	3	4	5	3	3	4	4	3	3	4	4	2	5	5	3	4	4	5
1998	1	1				Primary/secondary school	0	3	3	3	1	3	3	3	3	3	1	1	1	2	2	3	Healthcare providers (,)	3	3	Everyone	General public	3	2	2	3	5	4	5	3	5	5	4	2	4	4	2	4	4	4	3	4	4	4
1994	1	2				Primary/secondary school	0	3	1	3	1	1	2	2	1	3	1	1	1	2	3	1	Internet, Social media ,	3	3	Those who have not yet been infected	Health worker	3	1	1	2	4	4	5	3	5	5	5	1	5	3	1	2	5	5	1	4	4	3
1994	1	3				Primary/secondary school	0	3	1	3	1	1	2	2	3	3	2	2	1	2	2	3	Mass Media, Healthcare providers (, Family and relatives, Friends and neighbors	1	3	Everyone	Health worker	3	2	1	3	4	4	4	3	5	4	3	1	5	4	2	4	4	4	2	5	5	3
1989	1	3				Illiteracy	0	3	1	3	1	2	2	2	3	3	3	3	1	1	2	1	Mass Media, Internet, Social media ,, Healthcare providers (, Family and relatives, Friends and neighbors	3	3	Everyone	Health worker	3	3	1	2	4	5	5	3	5	5	2	1	5	4	5	1	5	5	1	5	5	3
1999	1	2				Primary/secondary school	0	3	1	3	1	1	2	3	1	3	1	2	1	1	3	3	Healthcare providers (, Family and relatives, Friends and neighbors	1	3	Everyone	Health worker	3	1	1	2	4	4	5	3	5	5	4	1	5	3	5	4	4	4	1	4	4	2
1994	2		5	2	1	Associate degree	0	3	1	1	1	1	2	2	2	3	2	2	3	3	3	2	Family and relatives, Friends and neighbors	3	2	People infected with COVID-19	Teacher/Student	3	1	1	2	2	2	4	4	4	4	4	2	4	3	2	2	2	2	3	2	3	2
2004	2		6	1	1	Illiteracy	0	3	1	1	1	3	2	2	2	3	2	2	2	2	2	1	Mass Media, Internet, Social media ,, Healthcare providers (, Family and relatives, Friends and neighbors	2	3	Everyone	Health worker	3	2	1	3	3	4	5	3	5	5	5	1	5	3	5	1	4	4	3	4	4	3
1989	2		6	1	1	Primary/secondary school	0	3	1	3	3	3	3	3	3	2	3	2	1	1	2	3	Mass Media, Healthcare providers (, Family and relatives, Friends and neighbors	1	3	Everyone	Health worker	3	3	3	3	3	5	5	3	5	5	4	3	3	4	5	4	5	5	3	5	5	4
1984	2		6	2	1	Primary/secondary school	0	3	1	3	3	3	3	3	3	2	3	2	1	1	1	1	Mass Media, Internet, Social media ,, Healthcare providers (,)	3	3	Everyone	General public	3	3	4	4	5	5	5	2	2	3	2	4	2	5	1	1	5	5	2	5	5	5
1987	2		6	1	1	Primary/secondary school	0	3	1	3	1	1	2	3	3	2	2	2	1	2	2	1	Mass Media	1	3	Everyone	Health worker	3	3	3	3	3	4	5	3	3	5	3	3	3	4	4	2	4	4	3	5	5	3
1993	2		6	2	1	Bachelor degree or Higher	1	3	1	3	1	1	2	3	3	1	3	3	1	1	2	3	Mass Media, Internet, Social media ,, Healthcare providers (, Family and relatives, Friends and neighbors	1	3	Everyone	Public/private employee	3	2	4	3	4	5	5	2	3	5	2	3	3	5	4	4	5	5	3	5	5	5
1994	2		5	1	1	Bachelor degree or Higher	0	3	1	3	2	3	1	1	2	3	1	2	2	2	2	1	Mass Media, Internet, Social media ,, Healthcare providers (,)	1	3	Everyone	General public	3	1	2	3	3	4	5	3	5	5	4	2	4	2	5	4	3	3	3	3	3	3
1994	2		6	1	1	Primary/secondary school	0	3	1	1	1	1	1	2	3	3	2	2	2	2	2	1	Mass Media, Internet, Social media ,, Healthcare providers (, Family and relatives, Friends and neighbors	2	3	Everyone	Health worker	3	2	2	3	3	4	5	4	5	5	4	2	4	4	4	2	4	4	2	4	4	2
1985	2		5	1	4	Primary/secondary school	0	3	1	3	1	3	2	3	3	3	3	3	1	1	2	3	Mass Media, Internet, Social media ,, Healthcare providers (, Family and relatives, Friends and neighbors	3	3	Everyone	Teacher/Student	3	2	1	2	4	4	5	3	5	5	4	1	5	3	4	5	4	4	2	4	4	1
2004	2		6	1	1	Illiteracy	0	3	1	3	1	1	2	3	3	1	3	3	1	1	1	3	Social media ,, Family and relatives, Friends and neighbors	1	3	Everyone	General public	3	3	4	3	4	5	5	2	3	4	2	3	2	5	4	4	3	3	3	4	4	4
2002	2		6	2	1	Primary/secondary school	0	3	1	3	1	1	2	3	3	1	3	3	1	1	2	3	Mass Media	1	3	Everyone	Health worker	3	3	4	2	4	5	5	4	4	4	2	4	2	5	4	4	4	4	3	5	5	4
2004	1	2				Primary/secondary school	0	1	1	3	2	3	3	3	3	3	2	2	2	2	2	1	Mass Media, Internet, Social media ,, Healthcare providers (, Family and relatives, Friends and neighbors	3	3	Everyone	Health worker	3	2	2	2	4	4	5	4	4	5	4	2	4	3	4	2	5	5	2	5	5	2
1996	1	1				Primary/secondary school	0	3	1	3	1	1	2	3	1	2	2	2	1	2	2	1	Mass Media, Internet, Social media ,	1	3	Everyone	Health worker	3	1	1	1	2	3	5	4	5	5	5	1	5	2	4	1	5	5	1	3	4	2
1982	2		6	2	1	Primary/secondary school	0	3	1	1	1	1	1	2	1	2	2	2	2	2	3	3	Mass Media, Internet, Social media ,, Family and relatives, Friends and neighbors	3	3	Those who have not yet been infected	Health worker	3	1	1	1	1	2	5	5	5	5	5	1	5	1	5	3	5	5	1	2	3	1
2004	1	2				Primary/secondary school	0	3	1	1	1	1	2	2	2	3	2	2	2	2	2	2	Mass Media, Healthcare providers (,)	2	3	Everyone	Health worker	3	2	1	3	3	4	5	3	5	5	4	1	5	4	4	3	4	4	2	4	4	2
2004	1	1				Primary/secondary school	0	3	1	1	1	1	2	2	1	3	2	2	3	2	3	3	Internet, Social media ,	3	3	Those who have not yet been infected	Health worker	3	1	1	2	2	2	5	5	5	5	5	1	5	1	5	3	4	4	1	1	3	1
1993	2		6	1	1	Primary/secondary school	0	3	1	3	1	3	3	3	3	1	3	3	1	1	2	1	Mass Media, Internet, Social media ,, Healthcare providers (, Family and relatives, Friends and neighbors	3	3	Everyone	Teacher/Student	3	1	3	3	4	5	5	2	4	3	2	3	3	5	2	2	5	5	3	5	5	5
1978	1	2				Primary/secondary school	1	3	1	3	1	3	3	3	2	2	2	2	1	2	2	1	Mass Media, Internet, Social media ,, Healthcare providers (, Family and relatives, Friends and neighbors	1	3	Everyone	Health worker	3	2	3	3	3	3	5	3	3	3	3	3	3	3	1	1	3	3	3	3	3	3
1982	1	3				Primary/secondary school	0	3	1	3	3	3	3	3	3	2	3	2	2	1	2	3	Mass Media, Internet, Social media ,, Healthcare providers (, Family and relatives, Friends and neighbors	1	3	Everyone	Health worker	3	2	3	2	4	5	5	2	3	3	2	4	2	4	1	3	4	4	3	5	5	5
2000	2		6	2	1	Primary/secondary school	0	3	1	3	3	3	3	3	3	1	3	3	1	1	2	1	Mass Media, Internet, Social media ,, Healthcare providers (, Family and relatives, Friends and neighbors	1	3	Everyone	General public	3	3	4	4	4	5	5	2	3	3	2	4	2	5	1	1	5	5	2	5	5	5
1993	2		6	1	1	Primary/secondary school	0	3	1	3	1	3	3	3	3	1	1	2	1	1	1	1	Internet, Healthcare providers (,)	3	1	Everyone	Health worker	3	1	2	3	3	4	4	2	4	2	2	4	1	5	3	1	5	5	1	5	5	5
1981	2		6	1	1	Illiteracy	0	3	1	3	1	2	1	2	3	2	3	3	1	1	2	1	Healthcare providers (,)	1	3	Everyone	Health worker	3	1	3	2	4	5	5	2	4	4	3	3	3	4	2	3	5	5	3	5	5	5
1992	1	3				Primary/secondary school	0	3	1	3	1	3	2	2	3	2	3	3	1	2	2	1	Mass Media, Internet, Social media ,	1	3	Everyone	Health worker	3	2	1	4	5	5	5	2	4	4	2	1	4	4	2	1	5	5	2	5	5	5
1992	1	3				Primary/secondary school	0	3	1	3	1	1	2	3	2	3	2	2	1	1	2	3	Mass Media, Internet, Social media ,, Healthcare providers (, Family and relatives, Friends and neighbors	3	3	Everyone	General public	3	2	1	2	3	4	5	2	5	5	4	1	5	3	1	4	5	5	3	4	4	3
1990	1	2				Primary/secondary school	0	3	1	3	1	3	3	3	3	2	2	2	1	1	3	1	Healthcare providers (,)	1	3	Everyone	Health worker	3	2	1	3	3	5	5	2	5	5	2	1	5	4	5	2	5	5	3	5	5	3
1990	1	2				Primary/secondary school	0	3	1	3	1	1	2	3	3	3	3	3	1	1	3	3	Mass Media, Internet, Social media ,, Family and relatives, Friends and neighbors	1	3	Everyone	General public	3	3	1	3	3	4	5	3	5	5	3	1	5	4	4	4	4	4	3	4	4	4
2001	1	2				Primary/secondary school	0	1	1	3	1	3	3	3	3	3	3	2	1	1	2	3	Mass Media, Internet, Social media ,, Healthcare providers (, Family and relatives, Friends and neighbors	1	3	Everyone	Health worker	3	3	1	3	2	5	5	2	4	5	3	1	5	4	1	4	5	5	3	5	5	4
1987	1	3				Primary/secondary school	0	3	1	3	1	3	3	3	3	3	3	3	1	1	2	1	Mass Media, Internet, Social media ,, Healthcare providers (, Family and relatives, Friends and neighbors	1	3	Everyone	Health worker	3	2	1	2	4	5	5	2	4	5	2	1	5	4	5	1	5	5	3	5	5	4
1994	1	1				Primary/secondary school	0	3	1	3	1	3	3	3	3	1	1	2	1	2	3	1	Mass Media, Internet, Social media ,, Healthcare providers (, Family and relatives, Friends and neighbors	1	3	Everyone	Health worker	3	3	1	3	4	5	5	2	5	5	2	1	5	5	4	1	5	5	2	5	5	2
1999	1	2				Primary/secondary school	0	1	1	3	1	1	2	2	1	1	2	2	2	2	2	2	Mass Media, Internet, Social media ,, Family and relatives, Friends and neighbors	1	3	Everyone	General public	3	2	3	3	3	4	5	3	5	5	3	3	3	3	1	3	4	4	3	5	5	3
1982	1	2				Primary/secondary school	0	3	3	3	1	1	1	2	3	1	1	3	1	3	3	1	Mass Media, Healthcare providers (,)	1	3	Everyone	General public	3	2	4	2	2	5	5	2	4	5	3	4	2	4	1	1	5	5	3	5	5	5
1996	1	2				Primary/secondary school	0	3	1	3	1	1	2	2	3	3	3	3	1	1	1	3	Mass Media	1	3	Everyone	General public	3	2	1	4	4	5	5	3	5	5	2	1	5	4	4	5	4	4	1	4	4	4
1989	1	2				Bachelor degree or Higher	0	3	1	3	3	3	3	3	3	1	3	3	1	1	1	1	Mass Media, Healthcare providers (, Family and relatives, Friends and neighbors	1	3	Everyone	General public	3	2	5	5	4	5	5	1	3	4	1	5	1	5	1	1	5	5	1	5	5	5
1987	1	1				Primary/secondary school	0	3	1	3	1	3	3	3	3	1	3	3	1	1	2	1	Healthcare providers (,)	3	3	Everyone	Health worker	3	3	5	2	5	5	5	1	4	4	1	5	2	5	4	1	4	4	2	5	5	5
2003	1	2				Primary/secondary school	0	3	1	3	1	3	3	3	3	1	2	2	2	2	2	3	Mass Media, Healthcare providers (,)	1	3	Everyone	Health worker	3	2	4	3	3	5	5	3	4	4	2	4	3	4	2	4	4	4	3	4	4	4
1988	1	3				Primary/secondary school	0	1	1	3	1	1	2	3	3	3	3	3	1	1	1	1	Mass Media, Family and relatives, Friends and neighbors	1	3	Everyone	General public	3	2	1	2	4	5	5	2	4	4	2	1	5	4	1	2	3	3	2	5	5	2
1986	1	2				Primary/secondary school	0	3	1	3	1	3	3	3	3	1	2	3	1	1	2	1	Mass Media, Internet, Social media ,, Healthcare providers (, Family and relatives, Friends and neighbors	1	3	Everyone	General public	3	2	3	3	3	5	5	2	4	5	2	3	3	5	2	2	5	5	3	5	5	4
1999	2		5	1	4	Primary/secondary school	0	3	1	3	2	1	2	3	2	2	2	2	2	2	2	3	Mass Media, Internet, Social media ,, Family and relatives, Friends and neighbors	3	3	Everyone	General public	3	2	3	3	3	3	5	3	3	3	3	3	3	3	1	4	3	3	3	5	5	3
1990	1	3				Bachelor degree or Higher	1	3	1	3	1	1	3	3	2	3	2	1	2	1	2	3	Mass Media, Internet, Social media ,, Family and relatives, Friends and neighbors	1	3	Everyone	General public	3	2	3	3	3	5	5	3	5	5	4	2	4	4	5	4	4	4	3	4	4	4
1987	1	3				Primary/secondary school	0	3	1	3	1	1	2	3	2	2	2	2	2	2	2	3	Mass Media, Healthcare providers (,)	1	3	Everyone	Health worker	3	1	2	2	2	4	5	3	5	5	4	2	4	4	4	4	4	4	2	5	5	2
1987	1	1				Primary/secondary school	0	3	1	3	1	3	3	3	2	3	2	1	2	1	2	3	Mass Media, Internet, Social media ,, Healthcare providers (, Family and relatives, Friends and neighbors	3	3	Everyone	General public	3	1	1	2	2	3	5	3	5	5	4	1	5	4	5	3	4	4	2	4	4	2
2004	1	1				Primary/secondary school	0	1	1	3	1	2	2	2	3	2	3	3	1	1	3	3	Mass Media, Healthcare providers (, Family and relatives, Friends and neighbors	3	3	Everyone	General public	3	3	2	2	4	4	5	2	5	5	3	2	3	4	4	5	5	4	3	5	5	2
2003	1	3				Primary/secondary school	0	3	1	3	1	3	2	2	3	1	3	3	1	1	2	1	Mass Media, Healthcare providers (,)	3	3	Everyone	Teacher/Student	3	3	3	3	4	5	5	2	4	3	3	3	3	4	4	2	5	5	4	5	5	5
1988	1	1				Primary/secondary school	0	3	1	3	1	3	3	3	3	2	2	2	2	2	2	1	Mass Media, Internet, Social media ,, Healthcare providers (, Family and relatives, Friends and neighbors	3	3	Everyone	Health worker	3	1	1	2	4	4	5	2	5	5	4	1	5	4	2	1	5	5	3	5	5	3
1999	1	2				Primary/secondary school	0	3	1	3	1	1	2	1	1	3	1	1	2	2	3	3	Mass Media, Healthcare providers (, Family and relatives, Friends and neighbors	3	3	Those who have not yet been infected	Health worker	3	1	1	1	1	3	5	4	5	5	5	1	5	2	4	4	4	4	1	4	4	2
2000	1	1				Associate degree	0	1	1	3	1	3	3	2	3	3	3	3	3	2	3	3	Internet, Social media ,, Healthcare providers (, Family and relatives, Friends and neighbors	3	1	Everyone	General public	3	1	2	4	2	4	4	4	5	5	4	2	4	4	4	4	3	3	3	4	4	2
1985	2		6	2	1	Illiteracy	0	3	1	3	1	3	3	3	3	2	2	2	2	2	2	3	Mass Media, Internet, Social media ,, Healthcare providers (, Family and relatives, Friends and neighbors	3	3	Everyone	General public	3	3	3	3	2	5	5	2	5	5	3	3	3	4	1	5	5	5	3	5	5	5
1993	1	2				Primary/secondary school	1	3	1	3	3	3	3	3	3	2	2	2	1	1	1	1	Mass Media, Internet, Social media ,, Healthcare providers (, Family and relatives, Friends and neighbors	3	3	Everyone	General public	3	3	3	1	3	5	5	2	5	5	4	3	3	4	4	4	5	5	3	5	5	4
2002	1	1				Primary/secondary school	0	1	1	3	1	1	2	2	3	3	1	1	3	3	2	3	Healthcare providers (,)	1	3	Everyone	General public	3	2	1	2	2	5	5	2	5	5	3	1	5	4	4	5	5	5	1	5	5	5
1991	1	1				Primary/secondary school	0	3	1	3	1	1	2	2	3	1	1	3	1	1	1	1	Mass Media, Internet, Social media ,, Family and relatives, Friends and neighbors	3	3	Everyone	Teacher/Student	3	3	3	3	3	5	5	3	5	5	3	3	3	4	4	2	5	5	3	5	5	5
2004	1	2				Primary/secondary school	0	1	1	3	3	3	3	3	3	3	3	3	1	1	1	3	Mass Media, Healthcare providers (,)	2	3	Everyone	General public	3	3	1	2	4	5	5	2	5	5	3	1	5	5	5	5	5	5	3	5	5	5
1998	1	3				Primary/secondary school	0	3	1	3	1	1	1	1	3	3	3	3	1	1	2	1	Mass Media, Internet, Social media ,, Healthcare providers (, Family and relatives, Friends and neighbors	3	3	Everyone	General public	3	1	1	1	4	5	5	2	5	5	4	1	5	4	5	2	5	5	2	5	5	5
2004	1	2				Primary/secondary school	0	3	1	3	1	1	1	1	3	3	1	1	1	1	2	3	Mass Media	2	3	Everyone	General public	3	1	1	1	2	4	5	1	4	3	4	1	5	4	5	5	3	3	3	5	5	5
1990	1	2				Primary/secondary school	0	3	1	3	1	3	3	3	3	3	1	1	1	1	2	3	Mass Media, Internet, Social media ,, Healthcare providers (, Family and relatives, Friends and neighbors	2	3	Everyone	Health worker	3	1	1	1	3	5	5	1	5	5	5	1	5	3	5	5	5	5	3	5	5	4
1998	1	2				Bachelor degree or Higher	0	3	1	3	1	1	1	1	3	3	1	1	1	3	2	3	Mass Media, Internet, Social media ,, Healthcare providers (, Family and relatives, Friends and neighbors	3	3	Everyone	General public	3	1	1	1	1	3	5	3	5	5	5	1	5	2	5	5	5	5	1	5	5	5
1986	2		6	1	1	Primary/secondary school	0	3	1	3	1	3	3	3	2	2	2	2	2	2	2	3	Mass Media, Internet, Social media ,, Healthcare providers (, Family and relatives, Friends and neighbors	3	3	Everyone	Health worker	3	1	3	3	3	3	5	3	5	5	5	3	3	3	1	5	5	5	3	4	4	4
2003	1	3				Primary/secondary school	0	1	1	3	1	1	1	2	3	2	1	1	1	1	2	3	Mass Media, Internet, Social media ,, Healthcare providers (, Family and relatives, Friends and neighbors	3	3	Everyone	Health worker	3	2	1	3	3	5	5	2	4	5	4	1	5	4	5	5	5	5	1	5	5	4
1981	1	2				Primary/secondary school	0	3	3	3	1	1	1	2	1	2	2	2	2	1	2	3	Mass Media	3	3	Everyone	Health worker	3	2	3	3	3	3	5	3	5	5	5	3	3	3	1	5	5	5	3	4	4	4
1988	1	3				Illiteracy	0	3	1	3	1	1	3	3	3	2	1	2	2	1	2	1	Mass Media	2	3	Everyone	General public	3	1	3	3	3	4	5	3	4	4	3	3	3	3	1	2	3	3	3	4	4	4
1998	2		6	1	1	Bachelor degree or Higher	0	3	1	1	1	1	1	2	2	1	1	3	2	2	2	1	Mass Media, Family and relatives	3	3	People infected with COVID-19	Health worker	3	2	1	3	3	2	1	3	5	5	3	3	4	3	1	3	4	5	3	5	5	2
1999	1	1				Primary/secondary school	0	1	1	3	1	1	2	2	2	2	2	2	2	2	2	3	Mass Media, Internet, Social media ,, Healthcare providers (, Family and relatives, Friends and neighbors	2	3	Everyone	Health worker	3	2	3	3	3	4	5	3	5	5	5	3	3	3	4	5	4	4	3	5	5	5
1991	1	1				Bachelor degree or Higher	1	3	1	3	1	3	2	2	1	3	1	1	3	3	3	3	Mass Media, Internet, Social media ,, Healthcare providers (, Family and relatives, Friends and neighbors	3	3	Everyone	Health worker	3	1	1	1	1	2	5	4	5	5	5	1	5	1	4	4	5	5	1	3	3	2
2003	1	2				Primary/secondary school	0	1	1	3	1	3	2	3	3	3	3	3	1	1	2	1	Mass Media, Internet, Social media ,, Healthcare providers (, Family and relatives, Friends and neighbors	3	3	Everyone	General public	3	2	1	3	4	5	5	3	5	5	4	1	5	4	5	1	5	5	2	5	5	4
1986	1	1				Bachelor degree or Higher	1	3	1	3	1	3	3	3	2	2	1	1	1	1	2	1	Mass Media, Internet, Social media ,, Healthcare providers (,)	3	3	Everyone	Health worker	3	2	1	1	1	1	5	1	4	4	2	3	4	2	5	3	3	3	1	3	3	1
1994	2		6	2	4	Bachelor degree or Higher	0	3	1	1	1	1	2	2	2	1	1	1	1	1	2	1	Internet	3	3	Everyone	Teacher/Student	3	3	1	5	3	1	3	5	1	1	4	3	4	3	1	1	3	3	1	5	5	3
1992	1	1				Primary/secondary school	0	3	1	3	1	3	3	3	1	3	1	1	1	1	2	1	Mass Media, Internet, Social media ,, Healthcare providers (, Family and relatives, Friends and neighbors	3	3	Everyone	Health worker	3	1	1	1	1	5	5	2	5	5	5	1	5	4	1	1	5	5	2	4	4	4
1998	2		5	2	1	Primary/secondary school	0	3	1	3	1	1	3	3	3	3	1	1	1	1	2	1	Mass Media, Internet, Social media ,, Family and relatives, Friends and neighbors	1	3	Everyone	General public	3	3	1	3	3	5	5	2	4	4	4	1	5	4	4	1	5	5	2	4	4	4
1995	2		6	1	1	Primary/secondary school	0	3	1	3	1	1	3	3	3	2	3	3	1	1	2	3	Mass Media, Internet, Social media ,, Healthcare providers (, Family and relatives, Friends and neighbors	3	3	Everyone	Health worker	3	2	1	3	2	4	5	2	5	5	5	1	5	3	5	2	5	5	3	5	5	4
1991	2		6	2	4	Bachelor degree or Higher	0	3	1	1	1	1	2	2	1	2	2	2	2	2	2	3	Mass Media	2	1	People infected with COVID-19	Health worker	3	3	1	1	1	3	3	3	5	5	3	3	3	3	2	1	5	5	1	2	1	2
2003	2		5	1	1	Primary/secondary school	0	3	1	3	2	1	2	2	3	2	2	2	2	2	2	3	Mass Media, Internet, Social media ,, Healthcare providers (, Family and relatives, Friends and neighbors	1	3	Everyone	General public	3	2	3	3	3	4	5	3	3	3	3	3	3	3	5	3	3	3	3	4	4	4
1991	1	3				Bachelor degree or Higher	0	3	1	1	1	3	3	3	2	2	1	1	3	3	3	1	Family and relatives, Friends and neighbors	3	3	Everyone	General public	3	1	1	1	2	5	1	2	2	2	2	3	3	3	2	2	4	5	5	5	3	3
1988	1	1				Associate degree	0	3	3	3	1	1	1	2	3	1	3	3	1	3	3	1	Social media ,	1	1	Everyone	Public/private employee	3	3	3	5	5	5	4	2	1	1	1	3	3	4	3	4	4	3	1	4	3	3
2004	1	1				Primary/secondary school	0	3	1	3	1	3	3	3	3	1	1	2	2	1	2	1	Social media ,, Healthcare providers (, Family and relatives	2	1	Everyone	General public	3	1	2	4	2	4	5	4	4	4	4	2	2	4	2	2	4	2	4	4	1	4
1994	2		6	1	1	Primary/secondary school	0	3	3	3	2	1	3	3	2	1	1	2	3	2	2	1	Internet	2	2	Everyone	Public/private employee	3	1	1	5	5	5	5	5	5	5	5	5	5	5	5	5	4	5	5	5	3	5
2003	2		6	1	4	Primary/secondary school	0	3	1	1	2	1	3	3	3	3	3	3	2	1	2	1	Social media ,, Family and relatives	3	2	Everyone	Public/private employee	3	2	5	3	4	3	4	2	2	3	4	4	1	3	3	4	4	3	3	3	3	3
1993	1	3				Primary/secondary school	0	3	3	3	1	1	3	3	3	1	3	2	2	2	2	2	Internet, Social media ,, Family and relatives	2	3	Everyone	General public	3	1	1	4	5	3	3	4	3	3	3	3	3	5	5	4	3	3	3	2	1	5
1979	2		6	1	4	Associate degree	0	3	1	3	1	3	3	2	3	1	2	2	2	1	2	1	Internet, Social media ,, Healthcare providers (,)	3	1	Everyone	Health worker	3	1	4	3	4	4	5	1	4	5	5	3	1	5	4	4	5	5	1	4	4	4
1987	2		6	1	1	Primary/secondary school	0	3	1	3	1	1	2	3	2	2	2	2	2	2	2	2	Social media ,	3	2	Those who have not yet been infected	General public	3	1	4	4	4	4	5	4	4	5	4	4	4	4	5	4	4	4	4	4	4	4
1991	2		6	1	1	Primary/secondary school	0	3	1	1	1	1	2	2	1	2	2	2	2	2	2	2	Mass Media, Internet, Social media ,, Family and relatives, Friends and neighbors	3	3	Everyone	General public	3	2	1	3	3	1	2	2	2	3	4	3	2	3	3	2	2	2	2	2	4	3
1995	1	2				Associate degree	1	3	1	3	1	3	3	3	3	2	1	2	3	3	3	1	Internet, Social media ,, Healthcare providers (, Family and relatives, Friends and neighbors	3	3	Everyone	General public	3	1	3	1	1	4	4	3	4	3	3	3	1	4	3	3	3	3	3	3	3	4
1992	2		6	1	1	Primary/secondary school	0	3	1	3	1	1	2	2	3	2	1	1	1	1	2	3	Mass Media, Healthcare providers (, Family and relatives	3	3	Everyone	Health worker	3	2	3	3	3	3	5	3	5	5	5	3	3	3	2	4	2	2	3	4	4	3
1998	2		5	2	1	Primary/secondary school	0	3	1	3	1	1	2	2	3	3	3	3	1	1	2	1	Mass Media, Internet, Social media ,, Healthcare providers (, Family and relatives, Friends and neighbors	1	3	Everyone	General public	3	3	1	3	5	5	5	2	5	5	4	1	5	4	5	1	5	5	2	5	5	5
1985	2		5	1	1	Primary/secondary school	0	3	1	3	1	1	2	3	2	2	1	1	2	3	2	3	Mass Media	3	3	Everyone	Health worker	3	2	3	1	1	3	5	3	5	5	5	3	3	3	4	5	3	2	3	5	5	5
1998	2		5	1	1	Primary/secondary school	0	3	1	3	1	1	2	3	2	3	1	2	1	1	3	3	Mass Media, Healthcare providers (,)	3	3	Everyone	Health worker	3	1	1	2	2	4	5	2	5	5	5	1	5	4	4	5	4	4	3	5	5	4
2004	2		5	1	1	Primary/secondary school	0	3	1	3	1	1	2	2	1	3	1	1	1	1	3	3	Mass Media, Internet, Social media ,, Healthcare providers (, Family and relatives, Friends and neighbors	3	3	Everyone	General public	3	1	1	1	1	2	5	5	5	5	5	1	5	1	5	5	5	5	1	2	3	1
1996	2		5	2	1	Primary/secondary school	0	3	1	3	1	1	2	2	3	3	1	2	1	1	2	3	Family and relatives, Friends and neighbors	3	3	Everyone	General public	3	2	1	2	2	5	5	2	5	5	4	1	5	4	1	5	4	4	3	4	4	4
1985	2		5	2	1	Primary/secondary school	0	3	1	3	1	3	3	3	3	1	3	3	1	1	2	3	Mass Media, Internet, Social media ,, Healthcare providers (, Family and relatives, Friends and neighbors	3	3	Everyone	Health worker	3	2	4	3	4	5	5	5	5	5	3	4	3	4	5	5	5	5	2	5	5	5
2004	2		5	1	1	Primary/secondary school	0	3	1	1	1	1	1	2	1	3	2	2	2	2	2	3	Mass Media, Internet, Social media ,, Healthcare providers (, Family and relatives, Friends and neighbors	2	3	Everyone	Health worker	3	1	1	1	1	2	5	5	5	5	5	1	5	1	5	5	5	5	1	1	2	2
1991	2		5	2	1	Primary/secondary school	0	3	1	3	1	3	3	3	3	1	3	3	1	1	2	3	Mass Media, Internet, Social media ,, Healthcare providers (, Family and relatives, Friends and neighbors	1	3	Everyone	General public	3	3	4	3	5	5	5	1	4	4	3	4	2	4	1	5	5	5	3	5	5	5
1999	2		5	1	1	Primary/secondary school	0	3	1	3	1	3	3	3	3	3	1	1	2	1	2	1	Mass Media, Social media ,, Healthcare providers (, Family and relatives, Friends and neighbors	3	3	Everyone	Health worker	3	2	1	3	3	5	5	3	5	5	5	1	5	4	4	2	5	5	3	4	5	4
1986	2		6	1	1	Primary/secondary school	0	3	1	3	1	3	3	3	3	1	2	2	1	1	2	3	Mass Media, Social media ,, Healthcare providers (, Family and relatives, Friends and neighbors	1	3	Everyone	General public	3	1	5	3	3	5	5	1	2	4	3	4	3	5	1	1	5	5	4	5	5	5
2003	1	3				Primary/secondary school	0	1	1	3	1	3	3	3	3	1	3	2	1	1	3	3	Mass Media, Social media ,, Healthcare providers (, Family and relatives, Friends and neighbors	1	3	Everyone	Garment worker	3	3	3	3	3	4	5	3	5	5	4	3	3	4	5	5	4	4	3	4	4	4
1984	2		5	2	1	Primary/secondary school	0	3	1	3	1	3	3	3	3	2	3	3	1	1	2	1	Mass Media, Social media ,, Healthcare providers (,)	3	3	Everyone	General public	3	1	1	3	4	4	5	3	5	5	4	1	5	4	1	2	3	3	4	5	5	2
1995	1	3				Primary/secondary school	0	3	1	3	1	3	2	2	1	3	1	1	3	3	3	3	Healthcare providers (, Family and relatives, Friends and neighbors	3	3	Everyone	Health worker	3	1	1	1	1	2	5	5	5	5	5	1	5	1	1	5	3	3	1	1	3	1
1998	1	3				Primary/secondary school	0	3	1	3	3	3	1	2	3	3	1	1	3	3	3	1	Healthcare providers (,)	3	3	Everyone	General public	3	1	1	3	3	3	5	3	5	5	5	1	5	3	5	1	5	5	3	2	3	2
1998	2		5	2	1	Primary/secondary school	0	3	3	3	1	1	2	3	3	2	1	2	1	1	2	3	Healthcare providers (,)	3	3	Everyone	General public	3	2	3	3	2	5	5	2	5	5	5	3	3	4	5	5	4	4	3	4	4	4
1985	1	3				Primary/secondary school	0	3	1	3	1	3	3	3	3	1	3	3	1	1	2	3	Healthcare providers (,)	1	3	Everyone	General public	3	2	4	3	4	5	5	1	3	4	3	3	3	5	5	5	5	5	3	5	5	5
1999	2		5	1	1	Primary/secondary school	0	3	1	3	3	1	3	3	2	3	1	2	2	1	1	3	Mass Media	2	3	Everyone	General public	3	1	1	3	3	4	5	3	5	5	5	1	5	3	1	5	2	2	3	4	4	3
2000	1	2				Primary/secondary school	0	3	1	3	1	1	3	3	3	1	3	3	1	1	1	3	Mass Media	1	3	Everyone	Health worker	3	1	4	3	5	5	5	1	5	3	4	4	2	5	1	5	4	4	2	5	5	5
1989	1	2				Primary/secondary school	0	3	1	3	3	3	3	3	3	1	3	3	1	1	1	1	Mass Media, Internet, Social media ,, Healthcare providers (, Family and relatives, Friends and neighbors	1	3	Everyone	General public	3	2	5	4	5	5	5	1	4	4	4	4	2	5	1	1	5	5	2	5	5	5
2002	1	3				Primary/secondary school	0	1	1	3	1	1	3	3	3	2	2	2	1	1	2	3	Mass Media, Social media ,, Healthcare providers (, Family and relatives, Friends and neighbors	3	3	Everyone	Health worker	3	2	3	3	3	5	5	3	3	4	5	3	3	4	5	5	5	5	3	4	4	4
1984	1	3				Primary/secondary school	0	3	1	3	1	1	3	3	3	2	3	3	1	1	1	2	Mass Media, Social media ,, Healthcare providers (, Family and relatives, Friends and neighbors	3	3	Everyone	General public	3	1	3	3	3	4	5	2	4	5	4	3	3	4	5	3	4	4	3	4	4	3
2001	1	2				Primary/secondary school	0	1	1	3	1	3	3	3	3	3	1	1	2	2	2	3	Mass Media, Social media ,, Healthcare providers (, Family and relatives, Friends and neighbors	3	3	Everyone	Teacher/Student	3	1	1	1	1	5	5	3	5	5	5	1	5	3	2	4	5	5	2	4	4	3
1999	1	3				Primary/secondary school	0	3	1	3	1	3	3	3	3	1	3	3	1	1	2	3	Mass Media, Internet, Social media ,, Healthcare providers (, Family and relatives, Friends and neighbors	1	3	Everyone	Health worker	3	1	4	3	5	5	5	1	4	5	4	4	1	4	1	5	5	5	2	5	5	5
1985	1	2				Illiteracy	0	3	1	3	3	1	3	3	3	1	1	1	1	1	1	3	Internet, Social media ,	3	3	Everyone	Health worker	3	1	4	3	3	5	5	2	3	5	4	4	2	4	4	5	4	4	3	5	5	4
1985	2		5	1	1	Associate degree	1	3	1	3	1	3	3	3	3	2	1	1	1	1	1	3	Mass Media, Internet, Social media ,, Healthcare providers (,)	3	3	Everyone	Public/private employee	3	2	3	3	4	5	5	2	4	4	4	3	3	5	2	3	5	5	3	5	5	3
1993	2		6	2	1	Bachelor degree or Higher	1	3	1	3	1	1	3	3	3	1	1	1	2	1	1	3	Mass Media, Social media ,, Healthcare providers (,)	1	3	Everyone	Public/private employee	3	1	4	1	2	5	5	2	4	5	5	4	2	5	4	5	5	5	3	5	5	5
1994	1	3				Primary/secondary school	0	3	1	3	1	1	3	3	3	3	2	2	2	2	2	1	Mass Media, Internet, Social media ,, Healthcare providers (, Family and relatives, Friends and neighbors	3	3	Everyone	Teacher/Student	3	1	1	3	3	4	5	3	5	5	5	1	5	4	4	4	4	4	3	3	3	2
1999	1	3				Primary/secondary school	0	3	1	3	3	1	3	3	2	3	1	1	1	1	2	3	Mass Media, Internet, Social media ,, Healthcare providers (, Family and relatives, Friends and neighbors	3	3	Everyone	General public	3	1	1	1	1	5	5	4	5	5	5	1	5	3	1	5	5	5	2	3	4	2
1999	1	2				Primary/secondary school	0	3	1	3	1	1	3	3	3	3	3	3	1	1	2	3	Mass Media, Social media ,, Healthcare providers (, Family and relatives, Friends and neighbors	1	3	Everyone	General public	3	1	1	3	4	4	5	3	5	5	5	1	5	3	5	4	4	4	3	4	4	2
1998	2		6	1	4	Primary/secondary school	0	3	1	3	1	1	3	3	3	2	1	1	1	1	2	3	Mass Media, Healthcare providers (,)	3	3	Everyone	General public	3	1	3	3	3	3	5	2	4	4	3	3	3	4	3	4	3	3	3	5	5	4
1989	1	2				Bachelor degree or Higher	0	3	1	3	1	1	3	3	2	3	1	1	1	1	3	3	Mass Media, Social media ,	2	3	Everyone	Health worker	3	2	1	1	1	4	5	3	5	5	5	1	5	3	4	4	3	3	2	3	3	4
1992	1	3				Primary/secondary school	0	3	1	3	1	3	3	3	3	2	1	1	1	1	2	3	Mass Media, Healthcare providers (, Family and relatives, Friends and neighbors	3	3	Everyone	General public	3	2	3	3	3	5	5	3	5	5	5	3	3	4	5	4	4	4	3	4	4	4
1987	1	1				Primary/secondary school	0	3	1	3	1	3	3	3	3	3	1	1	2	2	2	1	Mass Media, Internet, Social media ,, Healthcare providers (, Family and relatives, Friends and neighbors	3	3	Everyone	Health worker	3	1	1	1	1	2	5	5	5	5	5	1	5	2	5	1	5	5	1	3	3	2
1988	1	3				Primary/secondary school	0	3	1	3	2	1	3	3	2	1	1	1	1	1	2	3	Mass Media, Social media ,, Healthcare providers (, Family and relatives, Friends and neighbors	3	3	Everyone	General public	3	1	4	3	3	5	5	1	4	5	5	4	2	5	5	5	5	5	3	5	5	5
1989	1	2				Primary/secondary school	0	3	1	3	1	1	1	2	1	1	1	1	2	3	2	3	Mass Media, Internet, Social media ,, Healthcare providers (, Family and relatives, Friends and neighbors	2	3	Everyone	General public	3	1	3	3	3	4	5	3	5	5	5	3	3	3	2	5	5	5	3	4	4	3
2001	1	2				Primary/secondary school	0	3	1	3	1	1	3	3	3	1	1	1	1	1	1	3	Mass Media, Family and relatives	3	3	Everyone	General public	3	1	3	3	3	5	5	1	2	5	4	5	2	5	1	5	5	5	3	5	5	5
1997	1	1				Primary/secondary school	0	3	1	3	1	1	3	3	3	3	1	1	3	3	1	1	Mass Media, Internet, Social media ,, Healthcare providers (, Family and relatives, Friends and neighbors	3	3	Everyone	Health worker	3	1	1	1	1	4	5	3	5	5	5	1	5	2	5	5	5	5	1	3	3	4
1996	1	3				Primary/secondary school	0	3	1	3	1	3	3	3	3	1	1	1	3	3	3	1	Mass Media, Internet, Social media ,, Healthcare providers (, Family and relatives, Friends and neighbors	3	3	Everyone	General public	3	3	4	1	1	5	5	1	5	5	5	5	1	3	5	1	5	5	3	5	5	5
1980	1	3				Illiteracy	0	3	1	3	1	1	2	2	3	2	3	3	1	1	1	1	Mass Media, Social media ,, Healthcare providers (, Family and relatives, Friends and neighbors	1	3	Everyone	General public	3	1	4	3	5	5	5	2	5	5	5	3	3	4	5	1	5	5	3	5	5	5
1982	1	3				Primary/secondary school	0	3	3	3	1	1	1	2	2	1	1	2	2	2	2	1	Social media ,	3	2	Everyone	General public	3	1	1	2	3	2	3	2	3	3	3	1	1	3	5	3	3	3	3	3	3	3
1987	1	3				Primary/secondary school	0	3	1	3	1	3	3	3	3	1	3	3	1	1	1	1	Mass Media, Healthcare providers (,)	3	3	Everyone	General public	3	2	3	3	4	5	5	1	2	2	3	3	3	5	1	1	5	5	3	5	5	5
2001	1	3				Primary/secondary school	0	3	1	3	1	1	3	3	3	3	1	1	1	1	1	3	Mass Media, Internet, Social media ,, Healthcare providers (, Family and relatives, Friends and neighbors	3	3	Everyone	General public	3	2	1	1	1	5	5	2	5	5	4	2	4	4	1	1	5	5	3	5	5	2
2001	1	3				Primary/secondary school	0	3	1	3	1	1	2	3	3	3	1	1	1	1	3	3	Mass Media, Internet, Social media ,, Healthcare providers (, Family and relatives, Friends and neighbors	3	3	Everyone	General public	3	1	1	3	3	5	5	3	5	5	5	1	5	4	5	5	5	5	5	5	5	4
1988	1	3				Primary/secondary school	0	1	1	3	1	1	2	3	3	3	1	1	1	1	1	1	Mass Media, Family and relatives, Friends and neighbors	1	3	Everyone	General public	3	1	1	1	1	5	5	1	5	5	5	1	5	5	5	4	3	3	5	5	5	5
1986	2		6	1	1	Primary/secondary school	0	3	1	3	1	1	2	3	1	1	1	1	1	1	3	1	Mass Media, Healthcare providers (, Family and relatives, Friends and neighbors	1	3	Everyone	Health worker	3	2	3	3	1	5	5	3	3	5	5	4	3	4	1	2	5	5	5	5	5	4
1995	2		5	1	1	Primary/secondary school	0	3	1	3	1	1	1	2	3	3	3	3	1	1	2	3	Mass Media, Social media ,, Healthcare providers (, Family and relatives, Friends and neighbors	3	3	Everyone	General public	3	1	1	3	5	5	5	1	5	5	5	1	4	4	3	5	4	4	5	5	5	5
1991	1	2				Primary/secondary school	1	3	1	3	1	3	3	3	3	1	1	3	1	1	1	1	Mass Media, Internet, Social media ,, Healthcare providers (, Family and relatives, Friends and neighbors	3	3	Everyone	Health worker	3	2	4	2	4	5	5	1	3	4	4	4	2	5	1	1	5	5	2	5	5	5
1981	1	1				Primary/secondary school	0	3	1	3	1	3	3	3	3	1	1	1	1	1	1	3	Healthcare providers (,)	3	3	Everyone	General public	3	2	4	3	3	4	5	3	5	5	5	4	2	5	5	3	4	4	2	5	5	4
2000	2		6	1	1	Associate degree	1	3	1	3	1	3	3	3	2	2	2	2	2	2	3	1	Mass Media, Internet, Healthcare providers (, Family and relatives, Friends and neighbors	3	1	Everyone	General public	3	1	2	5	4	5	4	2	4	4	4	4	2	5	4	2	1	2	1	4	4	4
1987	2		6	1	1	Bachelor degree or Higher	1	3	3	3	1	3	3	3	2	2	1	1	1	1	1	1	Newspaper	1	3	Those who have not yet been infected	Health worker	3	3	2	3	3	3	3	3	3	2	2	2	2	2	2	3	3	2	2	3	5	4
1982	2		6	2	2	Primary/secondary school	0	3	1	3	3	1	2	3	3	3	2	1	3	2	2	1	Mass Media, Internet, Social media ,, Family and relatives, Friends and neighbors	3	1	Those who have not yet been infected	General public	3	3	2	4	4	2	4	4	1	2	4	1	4	3	3	4	4	4	3	4	4	4
1984	2		6	1	3	Bachelor degree or Higher	0	3	1	1	1	1	2	3	3	3	1	3	3	3	3	1	Social media ,	3	3	Everyone	General public	3	1	5	3	4	4	5	4	5	5	2	3	5	3	5	1	4	1	5	5	4	5
1990	2		6	2	4	Associate degree	0	3	1	1	1	1	2	2	1	3	1	2	2	2	2	1	Social media ,	3	2	Those who have not yet been infected	Health worker	3	1	1	3	3	5	5	2	4	5	3	3	5	3	4	1	2	2	2	2	2	3
1994	2		6	1	1	Primary/secondary school	0	3	1	3	2	2	2	2	2	2	2	3	2	2	2	2	Mass Media, Internet, Social media ,, Family and relatives, Friends and neighbors	2	2	Everyone	General public	3	1	3	3	3	3	3	3	3	3	3	3	3	5	5	3	3	3	1	3	3	3
1993	1	3				Bachelor degree or Higher	1	1	1	3	1	1	2	3	3	1	1	3	2	2	3	1	Healthcare providers (,)	3	2	Everyone	Health worker	3	2	3	3	3	2	4	1	4	2	3	3	2	5	1	1	5	5	1	4	4	3
1991	2		6	1	1	Bachelor degree or Higher	0	3	1	3	1	1	2	1	2	3	1	1	2	1	3	1	Internet, Social media ,, Healthcare providers (, Family and relatives	3	1	Those who have not yet been infected	Health worker	3	3	1	1	1	1	4	3	4	4	3	3	1	4	3	4	4	4	1	3	3	3
1989	2		6	2	2	Bachelor degree or Higher	1	3	1	3	1	3	3	3	2	2	2	3	2	1	2	1	Internet, Healthcare providers (,)	2	3	Those who have not yet been infected	Health worker	3	2	2	4	2	4	5	3	4	5	4	4	3	3	2	1	3	3	2	4	4	2
1988	1	2				Bachelor degree or Higher	1	3	1	3	1	3	1	2	3	3	1	1	2	2	2	1	Healthcare providers (,)	3	2	Those who have not yet been infected	Health worker	3	2	1	3	3	3	3	3	3	4	3	3	3	4	2	2	4	4	3	3	3	2
1986	2		6	2	1	Associate degree	0	3	1	3	1	1	2	2	1	2	1	1	1	2	3	1	Mass Media, Healthcare providers (,)	3	3	Everyone	General public	3	1	1	1	1	3	5	5	5	5	3	1	5	3	1	1	5	5	1	2	3	3
1999	1	2				Primary/secondary school	0	3	1	3	1	1	2	3	1	3	1	1	2	2	3	3	Healthcare providers (,)	3	3	Everyone	Health worker	3	1	1	1	1	4	5	3	5	5	5	1	5	3	1	4	4	4	4	4	4	2
1997	1	2				Primary/secondary school	0	3	1	3	1	3	3	3	3	2	3	3	3	1	3	1	Internet, Social media ,, Healthcare providers (, Family and relatives, Friends and neighbors	3	1	Everyone	General public	3	1	2	4	2	4	4	3	4	4	4	2	4	4	4	4	3	3	3	4	4	2
2004	2		6	1	1	Illiteracy	0	3	1	3	1	1	2	3	3	1	3	3	1	1	1	3	Mass Media, Internet, Social media ,, Healthcare providers (, Family and relatives, Friends and neighbors	3	3	Everyone	General public	3	1	4	4	4	5	5	2	5	5	4	5	1	5	1	4	5	5	2	5	5	5
1988	1	3				Primary/secondary school	0	3	1	3	1	1	2	3	3	1	1	1	1	1	2	1	Mass Media, Internet, Social media ,, Healthcare providers (, Family and relatives, Friends and neighbors	3	3	Everyone	Health worker	3	1	4	2	2	5	5	2	5	5	5	4	2	4	4	1	5	5	3	5	5	4
1988	1	1				Primary/secondary school	0	3	1	3	1	1	1	3	3	1	2	2	1	1	2	3	Mass Media, Healthcare providers (, Family and relatives, Friends and neighbors	3	3	Everyone	Health worker	3	1	4	3	3	5	5	3	5	5	5	4	2	4	1	3	5	5	3	5	5	4
2002	2		6	2	1	Primary/secondary school	0	3	3	3	1	1	2	3	2	3	3	3	1	1	2	1	Mass Media, Family and relatives, Friends and neighbors	1	3	Everyone	Health worker	3	1	3	3	4	3	5	3	4	3	4	4	2	4	4	3	3	3	3	5	5	4
2004	1	1				Primary/secondary school	0	1	1	3	1	3	3	3	3	2	3	3	1	1	1	3	Mass Media, Internet, Social media ,	3	3	Everyone	General public	3	3	3	3	4	4	5	2	4	4	4	3	3	4	4	4	4	4	3	4	4	4
1988	2		6	2	3	Bachelor degree or Higher	1	3	1	3	1	1	2	2	2	2	2	2	2	2	2	1	Mass Media, Internet, Social media ,, Family and relatives, Friends and neighbors	3	1	Those who have not yet been infected	General public	3	1	4	4	3	4	3	3	3	3	3	3	2	3	4	3	3	3	2	3	3	3
2001	1	2				Primary/secondary school	0	1	1	3	1	3	3	3	3	2	2	2	1	1	1	3	Mass Media, Social media ,, Healthcare providers (, Family and relatives, Friends and neighbors	3	3	Everyone	Teacher/Student	3	1	3	3	3	5	5	3	5	5	5	2	4	3	5	4	4	4	5	5	5	5
1987	1	1				Primary/secondary school	0	3	1	3	1	3	3	3	3	2	1	1	1	1	3	1	Mass Media, Social media ,, Healthcare providers (, Family and relatives, Friends and neighbors	3	3	Everyone	Health worker	3	1	2	2	2	5	5	2	5	5	5	2	3	5	4	1	5	5	5	5	5	3
2004	2		6	1	1	Primary/secondary school	0	3	1	3	1	1	2	3	1	1	1	1	1	1	2	3	Mass Media, Internet, Social media ,, Healthcare providers (, Family and relatives, Friends and neighbors	1	3	Everyone	General public	3	1	1	1	1	4	5	1	5	5	5	3	3	3	4	3	5	5	3	4	4	3
1999	1	2				Primary/secondary school	0	3	1	3	1	1	1	1	3	3	1	1	1	1	3	3	Mass Media, Family and relatives, Friends and neighbors	1	3	Everyone	Health worker	3	1	1	1	1	4	5	3	5	5	5	1	5	3	4	4	4	4	4	5	5	2
1988	2		6	2	1	Primary/secondary school	0	3	1	3	1	3	3	3	3	3	1	1	1	1	3	3	Mass Media, Social media ,, Healthcare providers (, Family and relatives, Friends and neighbors	3	3	Everyone	Public/private employee	3	1	1	1	1	5	5	5	5	5	5	1	5	5	1	5	5	5	5	5	5	5
1987	1	1				Primary/secondary school	0	3	1	3	1	3	3	3	3	1	1	1	1	1	3	3	Mass Media, Social media ,, Healthcare providers (, Family and relatives, Friends and neighbors	3	3	Everyone	General public	3	3	3	1	3	5	5	3	5	5	5	3	3	4	4	4	5	5	3	5	5	3
1993	1	2				Primary/secondary school	1	3	1	3	1	3	3	3	3	2	1	1	1	1	3	3	Mass Media, Internet, Social media ,, Healthcare providers (, Family and relatives, Friends and neighbors	3	3	Everyone	General public	3	2	3	2	3	5	5	2	3	5	5	3	3	5	4	3	5	5	5	5	5	5
2004	1	1				Primary/secondary school	0	3	1	3	3	1	3	3	3	1	3	3	1	1	1	3	Mass Media, Social media ,, Healthcare providers (, Family and relatives, Friends and neighbors	1	3	Everyone	General public	3	1	5	3	5	5	5	1	3	2	4	5	1	5	4	3	5	5	1	5	5	5
1984	2		6	1	1	Primary/secondary school	0	3	1	3	1	1	3	3	3	1	1	1	1	1	1	3	Mass Media, Internet, Social media ,, Healthcare providers (, Family and relatives, Friends and neighbors	1	3	Everyone	General public	3	2	4	2	3	5	5	1	5	3	4	4	2	5	2	5	5	5	3	5	5	5
1997	2		6	2	4	Bachelor degree or Higher	0	3	1	3	1	1	3	3	3	2	2	2	1	1	2	1	Mass Media, Internet, Social media ,	3	3	Everyone	Health worker	3	3	2	4	3	5	5	2	4	2	4	3	4	5	1	1	3	4	1	5	5	5
2003	2		5	1	1	Primary/secondary school	0	3	1	3	1	1	3	3	2	2	1	1	2	2	1	3	Mass Media, Social media ,, Healthcare providers (, Family and relatives, Friends and neighbors	3	3	Everyone	Health worker	3	1	3	3	3	4	5	3	5	5	5	3	3	3	4	4	5	5	3	4	4	3
1988	2		6	1	1	Primary/secondary school	0	3	1	3	1	1	2	2	2	2	3	3	1	2	2	2	Family and relatives	2	2	Everyone	Business men	3	3	4	1	1	1	5	5	1	1	1	1	1	5	5	5	1	1	1	1	1	1
2004	1	3				Primary/secondary school	0	3	1	1	1	1	2	2	2	2	3	3	1	1	2	3	Family and relatives, Friends and neighbors	1	3	Everyone	General public	3	1	3	3	3	4	5	3	5	5	5	3	3	3	1	4	3	3	3	4	4	3
1988	1	2				Primary/secondary school	0	3	1	3	1	3	2	2	3	3	2	3	3	3	3	1	Mass Media, Social media ,, Family and relatives	3	3	Everyone	General public	3	1	1	4	5	1	5	4	5	1	5	1	5	5	5	1	3	3	1	3	3	1
1978	2		6	2	1	Primary/secondary school	0	3	3	1	2	1	1	1	2	3	1	1	3	1	3	1	Mass Media, Internet, Social media ,	3	2	Newly recovered from COVID-19	Health worker	2	1	1	1	1	5	5	5	5	5	5	1	5	1	5	1	5	5	5	5	5	5
1993	2		6	1	1	Primary/secondary school	0	3	1	3	2	1	1	1	3	3	1	3	2	2	2	2	Mass Media, Internet, Social media ,	2	3	Everyone	General public	2	2	3	3	3	3	3	3	3	3	3	3	3	3	3	3	3	3	3	3	3	3
1985	2		5	2	1	Primary/secondary school	0	3	1	3	1	3	3	3	3	1	1	3	1	1	2	3	Mass Media, Internet, Social media ,, Healthcare providers (, Family and relatives, Friends and neighbors	3	3	Everyone	General public	3	2	4	3	4	5	5	4	3	4	5	4	2	4	5	4	5	5	3	5	5	4
1995	1	2				Primary/secondary school	1	3	1	3	1	3	3	3	3	1	1	1	3	3	3	1	Mass Media, Internet, Social media ,, Healthcare providers (, Family and relatives, Friends and neighbors	3	3	Everyone	General public	3	2	5	1	1	5	5	3	5	5	5	4	2	4	4	1	5	5	2	5	5	5
1991	1	2				Bachelor degree or Higher	0	3	1	1	1	1	1	2	2	3	1	2	2	2	3	1	Mass Media, Internet, Social media ,, Family and relatives	3	1	Those who have not yet been infected	Health worker	3	2	1	1	2	3	2	2	4	5	3	2	4	3	5	2	5	5	2	2	2	2
2004	1	3				Primary/secondary school	0	1	1	3	1	1	3	3	2	1	1	1	1	1	3	1	Internet, Social media ,, Family and relatives, Friends and neighbors	1	3	Everyone	General public	3	1	3	3	3	4	5	3	5	5	5	3	3	3	4	3	3	3	3	4	4	3
2004	1	3				Primary/secondary school	0	3	1	1	1	3	1	2	1	3	1	1	1	1	3	3	Mass Media, Healthcare providers (, Family and relatives, Friends and neighbors	1	3	Everyone	Health worker	3	1	1	1	1	2	5	5	5	5	5	1	5	3	5	4	5	5	5	3	3	2
1995	1	3				Primary/secondary school	0	3	1	3	1	1	1	2	3	3	1	1	1	1	3	3	Mass Media, Family and relatives, Friends and neighbors	3	3	Everyone	Health worker	3	1	1	1	1	5	5	3	5	5	5	1	5	4	2	4	3	3	5	4	2	4
2000	1	2				Primary/secondary school	0	3	1	3	1	1	2	2	3	2	1	1	1	1	1	3	Mass Media, Internet, Social media ,, Healthcare providers (, Family and relatives, Friends and neighbors	3	3	Everyone	Health worker	3	1	3	3	3	3	5	3	5	5	5	3	3	5	4	4	4	4	3	5	5	5
1985	1	1				Bachelor degree or Higher	1	1	1	3	1	1	2	1	1	3	3	3	1	1	1	1	Healthcare providers (,)	3	1	Those who have not yet been infected	Health worker	3	3	1	3	4	4	4	1	2	4	4	4	1	4	1	4	5	5	4	5	5	5
2002	1	3				Primary/secondary school	0	3	1	3	1	2	2	2	3	2	1	1	3	3	2	1	Mass Media, Internet, Social media ,, Healthcare providers (, Family and relatives, Friends and neighbors	3	3	Everyone	General public	3	2	2	2	1	5	5	3	5	5	5	3	3	4	4	3	4	4	5	5	5	5
1988	1	2				Primary/secondary school	0	3	1	3	1	3	3	3	3	2	1	1	1	1	2	3	Mass Media, Healthcare providers (,)	3	3	Everyone	General public	3	2	3	3	2	5	5	2	5	5	3	3	3	5	1	3	4	4	3	5	5	5
1985	1	2				Illiteracy	0	3	1	3	1	3	3	3	3	3	1	1	1	1	2	3	Mass Media, Healthcare providers (, Friends and neighbors	3	3	Everyone	General public	3	1	1	1	1	4	5	5	5	5	5	1	5	3	5	5	5	5	5	5	5	4
1987	1	2				Primary/secondary school	0	3	1	3	1	3	3	3	1	2	1	1	3	3	2	1	Mass Media, Internet, Social media ,, Healthcare providers (, Family and relatives, Friends and neighbors	2	3	Everyone	General public	3	2	3	3	3	3	5	3	5	5	5	3	3	3	5	2	4	4	3	4	4	3
2004	1	2				Primary/secondary school	0	3	1	3	1	1	2	3	3	1	1	1	1	1	1	1	Mass Media, Internet, Social media ,, Healthcare providers (, Family and relatives, Friends and neighbors	1	3	Everyone	General public	3	2	5	3	3	5	5	1	4	4	4	5	1	5	4	1	5	5	2	5	5	5
1998	1	2				Associate degree	1	1	1	3	1	1	2	3	1	1	1	1	1	2	3	1	Mass Media	3	3	Those who have not yet been infected	General public	3	1	1	1	1	1	1	1	1	3	5	1	3	3	4	4	1	4	3	3	4	2
1994	2		6	2	4	Bachelor degree or Higher	0	3	1	3	1	1	2	3	3	1	1	3	3	2	3	1	Healthcare providers (,)	3	3	Everyone	Teacher/Student	3	1	3	4	2	4	3	5	5	3	3	2	1	4	5	3	2	2	1	4	5	5
1991	2		6	1	1	Bachelor degree or Higher	0	3	1	3	1	1	2	3	3	1	3	3	2	2	2	1	Healthcare providers (, Family and relatives	3	1	Those who have not yet been infected	Health worker	3	3	3	4	4	5	5	1	4	5	3	3	3	4	3	1	3	3	1	5	5	5
1991	1	1				Primary/secondary school	0	3	1	3	1	3	3	3	3	1	3	3	1	1	1	1	Healthcare providers (,)	3	3	Everyone	General public	3	3	5	5	5	5	5	1	3	3	3	5	1	5	5	1	5	5	1	5	5	5
1988	2		5	1	1	Illiteracy	0	3	1	3	1	1	2	3	3	1	3	3	1	1	2	1	Mass Media, Social media ,	1	3	Everyone	General public	3	2	5	3	5	5	5	3	5	5	5	5	1	5	5	2	3	3	3	5	5	5
2004	1	2				Primary/secondary school	0	1	1	3	1	3	3	3	3	3	1	1	1	1	1	3	Mass Media, Internet, Social media ,, Healthcare providers (, Family and relatives, Friends and neighbors	1	3	Everyone	General public	3	3	1	3	2	5	5	2	4	4	4	1	5	5	4	4	4	4	4	4	4	4
1984	1	3				Primary/secondary school	0	3	1	3	1	1	3	3	3	2	1	1	1	1	2	3	Mass Media, Healthcare providers (,)	1	3	Everyone	General public	3	1	3	3	3	5	5	3	3	4	3	3	3	4	1	5	4	4	4	5	5	5
1990	1	2				Primary/secondary school	0	3	1	3	1	3	3	3	3	3	1	1	1	1	1	1	Mass Media, Internet, Social media ,, Healthcare providers (, Family and relatives, Friends and neighbors	3	3	Everyone	Teacher/Student	3	1	1	3	3	5	5	2	5	5	5	1	5	5	5	1	5	5	5	5	5	2
2001	1	3				Primary/secondary school	0	3	1	3	1	3	1	2	1	2	1	1	3	3	3	3	Mass Media, Healthcare providers (,)	3	3	Everyone	General public	3	1	2	1	1	2	5	3	5	5	5	3	3	2	4	5	4	4	3	3	3	3
2003	1	3				Primary/secondary school	0	1	1	3	1	1	1	3	3	2	1	1	1	1	2	1	Mass Media, Internet, Social media ,, Healthcare providers (, Family and relatives, Friends and neighbors	3	3	Everyone	General public	3	2	3	3	3	5	5	3	5	5	5	3	3	4	2	2	4	4	3	5	5	5
1997	1	2				Primary/secondary school	0	3	1	3	1	3	1	2	2	2	1	1	3	3	2	3	Mass Media, Internet, Social media ,, Healthcare providers (, Family and relatives, Friends and neighbors	3	3	Everyone	General public	3	1	3	1	1	2	5	5	5	5	5	3	3	2	1	5	4	4	3	3	3	3
1987	2		6	1	1	Primary/secondary school	0	3	1	3	1	3	1	2	3	2	1	1	1	1	2	3	Mass Media, Healthcare providers (, Family and relatives, Friends and neighbors	1	3	Everyone	General public	3	3	3	3	2	5	5	2	5	5	5	3	3	4	1	5	3	3	3	5	5	4
2001	1	3				Illiteracy	0	1	1	3	1	1	1	2	1	2	1	1	1	1	2	3	Mass Media, Healthcare providers (, Family and relatives, Friends and neighbors	3	3	Everyone	General public	3	2	3	1	4	5	5	3	5	5	5	3	3	4	4	5	3	3	3	5	5	5
1993	1	2				Primary/secondary school	0	1	1	3	1	1	2	3	3	1	1	1	1	1	1	3	Internet, Social media ,, Family and relatives, Friends and neighbors	3	3	Everyone	General public	3	2	4	3	1	5	5	1	4	4	4	4	2	4	4	4	4	4	4	5	5	4
1980	2		6	1	1	Illiteracy	0	3	3	1	1	1	2	2	3	1	3	3	1	1	1	3	Mass Media, Healthcare providers (, Family and relatives, Friends and neighbors	3	3	Everyone	General public	3	1	4	3	4	5	5	1	3	3	3	4	2	5	5	4	4	4	3	1	1	1
1995	2		5	1	1	Primary/secondary school	0	3	1	3	1	1	1	2	1	3	1	1	1	1	3	3	Mass Media, Social media ,, Healthcare providers (, Family and relatives, Friends and neighbors	3	3	Everyone	Health worker	3	1	1	1	1	2	5	4	5	5	5	1	5	2	5	3	5	5	3	3	3	4
1985	1	3				Primary/secondary school	0	3	1	3	1	3	3	3	3	1	1	1	3	3	3	3	Healthcare providers (,)	3	3	Everyone	Health worker	3	2	3	2	2	5	5	1	4	4	5	4	2	4	5	4	4	4	3	5	5	4
1997	2		6	1	1	Primary/secondary school	0	3	1	3	1	3	3	3	3	2	1	1	3	3	2	3	Mass Media, Internet, Social media ,, Healthcare providers (, Family and relatives, Friends and neighbors	3	3	Everyone	General public	3	2	3	3	3	5	5	3	5	5	5	3	3	4	4	5	5	5	3	5	5	3
2000	2		5	1	1	Illiteracy	0	1	1	1	1	1	3	3	3	3	1	1	1	1	2	1	Mass Media, Family and relatives, Friends and neighbors	3	3	Everyone	General public	3	1	1	3	3	3	5	2	5	5	5	1	5	3	1	2	3	3	2	3	3	3
1988	1	1				Illiteracy	0	3	1	3	1	3	3	3	3	2	3	3	1	1	1	3	Mass Media, Healthcare providers (, Family and relatives, Friends and neighbors	3	3	Everyone	General public	3	1	3	4	4	5	5	1	4	4	4	3	3	5	1	5	4	4	3	5	5	3
1998	1	3				Primary/secondary school	0	3	1	3	1	3	3	3	3	3	3	3	1	1	2	1	Mass Media, Internet, Social media ,, Healthcare providers (, Family and relatives, Friends and neighbors	3	3	Everyone	General public	3	1	1	2	4	5	5	2	5	5	5	1	5	4	5	2	5	5	3	5	5	4
1988	2		5	1	1	Primary/secondary school	0	3	1	3	1	3	3	3	2	3	1	1	1	1	3	3	Mass Media, Healthcare providers (, Family and relatives, Friends and neighbors	3	3	Everyone	General public	3	2	1	3	3	5	5	3	5	5	5	1	5	3	5	5	4	4	4	4	4	3
2004	1	3				Primary/secondary school	0	3	1	3	1	1	3	3	3	3	1	1	1	1	1	3	Mass Media, Internet, Social media ,, Healthcare providers (, Family and relatives, Friends and neighbors	3	3	Everyone	General public	1	2	1	3	3	5	5	3	5	5	5	1	5	4	5	5	5	5	2	5	5	1
1992	1	3				Primary/secondary school	0	3	1	3	1	3	3	3	3	3	1	1	1	1	2	1	Mass Media, Social media ,, Healthcare providers (, Family and relatives, Friends and neighbors	3	3	Everyone	Health worker	3	2	1	2	2	3	5	2	5	5	5	1	5	5	5	1	5	5	2	5	5	3
1989	2		6	1	1	Primary/secondary school	0	3	1	3	1	1	3	3	3	1	1	1	1	1	1	3	Mass Media, Family and relatives, Friends and neighbors	3	3	Everyone	Health worker	3	1	5	4	3	5	5	1	3	4	4	5	1	5	1	5	4	4	2	5	5	5
2003	1	1				Primary/secondary school	1	3	1	3	1	1	1	1	1	3	1	1	1	1	3	1	Mass Media, Internet, Social media ,, Family and relatives, Friends and neighbors	3	3	Everyone	General public	3	1	1	1	1	3	5	5	5	5	5	1	5	2	1	1	5	5	1	2	3	1
1985	1	3				Primary/secondary school	0	3	3	3	1	1	1	1	3	3	3	3	1	1	2	3	Mass Media, Social media ,, Family and relatives, Friends and neighbors	3	3	Everyone	General public	3	1	1	3	4	5	5	3	5	5	5	1	5	4	5	5	3	3	5	5	5	3
1993	1	2				Primary/secondary school	0	3	1	3	1	1	1	1	1	3	1	1	1	1	3	1	Mass Media, Internet, Social media ,	3	3	Everyone	Health worker	3	1	1	1	1	2	5	5	5	5	5	1	5	1	1	1	5	5	3	3	3	1
2002	1	1				Primary/secondary school	0	1	1	3	1	3	1	1	3	3	1	1	1	1	1	1	Mass Media, Internet, Social media ,, Healthcare providers (, Family and relatives, Friends and neighbors	3	3	Everyone	General public	3	1	1	2	2	5	5	3	5	5	5	1	5	3	5	1	5	5	5	4	4	5
1998	1	3				Primary/secondary school	0	3	1	3	1	1	2	2	3	1	1	1	1	1	1	1	Mass Media, Internet, Social media ,, Healthcare providers (, Family and relatives, Friends and neighbors	3	3	Everyone	General public	3	2	5	4	3	5	5	1	2	3	4	5	1	5	1	1	5	5	3	5	5	5
1987	2		5	1	1	Primary/secondary school	0	3	1	3	1	3	3	3	3	3	3	3	1	1	1	3	Mass Media, Social media ,, Healthcare providers (, Family and relatives, Friends and neighbors	3	3	Everyone	General public	3	1	1	4	4	5	5	2	4	4	4	1	5	5	4	1	5	5	4	5	5	3
2004	1	2				Primary/secondary school	0	1	1	3	1	3	3	3	3	2	2	2	1	1	2	3	Mass Media, Internet, Social media ,, Healthcare providers (, Family and relatives, Friends and neighbors	3	3	Everyone	General public	3	2	3	3	3	5	5	3	5	5	5	3	3	3	5	4	5	5	3	4	4	3
1992	1	3				Primary/secondary school	0	3	1	3	1	1	1	1	1	3	1	1	2	2	3	3	Mass Media, Internet, Social media ,, Family and relatives, Friends and neighbors	3	3	Everyone	Health worker	3	1	1	1	1	2	5	5	5	5	5	1	5	2	4	5	5	5	2	2	2	2
1999	1	1				Primary/secondary school	0	3	1	3	1	3	3	3	3	3	1	1	1	1	2	1	Mass Media, Internet, Social media ,, Healthcare providers (, Family and relatives, Friends and neighbors	3	3	Everyone	General public	3	2	1	3	3	5	5	3	5	5	4	1	5	5	1	2	5	5	3	5	5	3
2004	2		5	1	1	Primary/secondary school	0	3	1	3	1	3	3	3	3	2	1	1	1	1	2	3	Mass Media, Social media ,, Healthcare providers (,)	3	3	Those who have not yet been infected	Health worker	3	1	3	3	3	5	5	3	5	5	5	3	3	4	2	4	4	4	4	4	4	4
1995	1	2				Primary/secondary school	0	3	1	3	1	3	3	3	3	3	3	3	1	1	1	1	Mass Media, Internet, Social media ,, Healthcare providers (, Family and relatives, Friends and neighbors	3	3	Everyone	General public	3	2	1	3	4	5	5	1	5	5	4	1	5	5	4	2	5	5	3	5	5	2
1987	1	2				Primary/secondary school	0	3	1	3	1	2	2	3	3	1	2	2	1	1	2	3	Mass Media, Social media ,, Healthcare providers (, Family and relatives, Friends and neighbors	1	3	Everyone	General public	3	1	4	3	3	4	5	1	4	4	3	4	2	5	4	3	5	5	2	5	5	5
1988	1	1				Primary/secondary school	1	3	1	3	3	3	3	3	2	3	1	1	1	1	1	1	Mass Media, Internet, Social media ,, Healthcare providers (, Family and relatives	3	3	Everyone	General public	3	2	1	3	2	4	5	4	5	5	5	1	5	4	1	2	5	5	2	4	4	2
2000	1	3				Primary/secondary school	0	3	1	3	1	3	3	3	3	1	3	3	1	1	1	3	Mass Media, Internet, Social media ,, Healthcare providers (, Family and relatives, Friends and neighbors	1	3	Everyone	General public	3	2	5	3	4	5	5	2	3	3	3	5	1	5	4	1	5	5	2	5	5	5
1993	2		5	1	1	Primary/secondary school	0	3	1	3	1	1	2	3	3	3	1	1	1	1	3	3	Mass Media, Internet, Social media ,, Healthcare providers (, Family and relatives, Friends and neighbors	3	3	Everyone	Health worker	3	1	1	1	1	4	5	3	5	5	5	1	5	3	5	5	4	4	5	4	4	3
1989	1	3				Primary/secondary school	0	3	1	3	1	3	1	2	1	3	1	1	2	2	3	3	Mass Media, Internet, Social media ,, Healthcare providers (, Family and relatives, Friends and neighbors	3	3	Everyone	Teacher/Student	3	1	1	1	1	1	5	5	5	5	5	1	5	1	1	5	5	5	1	1	1	1
2003	1	3				Primary/secondary school	0	1	1	3	1	3	2	3	3	3	1	1	1	1	2	1	Mass Media, Internet, Social media ,, Healthcare providers (, Family and relatives, Friends and neighbors	3	3	Everyone	General public	3	2	2	3	3	5	5	1	5	5	5	1	5	5	2	2	5	5	4	5	5	3
2004	1	3				Primary/secondary school	0	1	1	3	1	1	2	3	3	1	1	1	1	1	3	1	Mass Media, Internet, Social media ,, Family and relatives, Friends and neighbors	3	3	Everyone	General public	3	2	4	3	3	5	5	2	5	5	3	4	2	5	4	1	5	5	3	5	5	3
1999	1	1				Primary/secondary school	0	3	1	3	1	3	2	3	3	2	2	2	2	2	2	3	Mass Media, Internet, Social media ,, Healthcare providers (, Family and relatives, Friends and neighbors	3	3	Everyone	General public	3	1	1	3	3	5	5	3	5	5	5	1	5	4	5	4	5	5	3	4	4	3
1985	1	3				Illiteracy	0	3	3	3	1	1	2	2	3	2	2	1	1	1	2	1	Mass Media, Social media ,, Family and relatives, Friends and neighbors	3	3	Everyone	Health worker	3	1	3	3	3	4	5	3	5	5	5	3	3	3	2	2	3	3	3	4	4	3
2001	1	1				Primary/secondary school	0	1	1	3	1	3	3	3	3	3	1	1	1	1	1	1	Mass Media, Internet, Social media ,, Healthcare providers (, Family and relatives, Friends and neighbors	3	3	Everyone	General public	3	1	1	3	3	5	5	3	5	5	5	1	5	4	5	1	5	5	2	5	5	3
1992	1	2				Primary/secondary school	0	3	1	3	1	3	3	3	3	3	1	1	1	1	1	1	Mass Media, Internet, Social media ,, Healthcare providers (, Family and relatives, Friends and neighbors	3	3	Everyone	General public	3	1	1	2	1	5	5	3	5	5	5	1	5	5	5	1	5	5	2	5	5	2
2003	1	2				Primary/secondary school	0	3	1	3	1	1	1	1	1	3	1	1	3	3	3	3	Mass Media, Social media ,, Family and relatives, Friends and neighbors	3	3	Everyone	Health worker	3	1	1	1	1	2	5	5	5	5	5	1	5	2	2	5	5	5	5	2	2	2
1990	1	3				Primary/secondary school	0	3	1	3	1	3	3	3	3	1	1	1	1	1	2	1	Mass Media, Internet, Social media ,, Healthcare providers (, Family and relatives, Friends and neighbors	1	3	Everyone	General public	3	3	4	3	2	5	5	2	4	4	4	4	2	5	1	2	5	5	2	5	5	5
1993	1	2				Primary/secondary school	1	3	1	3	1	3	3	3	3	1	3	3	1	1	3	1	Healthcare providers (,)	3	1	Everyone	Health worker	3	3	4	4	4	4	5	2	4	4	2	4	2	5	2	3	4	4	2	4	4	4
1990	2		6	1	1	Primary/secondary school	0	3	1	3	1	3	3	3	3	1	3	1	2	2	2	1	Internet, Healthcare providers (,)	3	1	Everyone	Health worker	3	1	2	4	4	4	5	2	4	4	3	2	4	4	4	2	4	4	4	3	3	3
2004	1	2				Primary/secondary school	0	3	1	3	1	1	1	2	1	3	1	1	3	3	3	3	Mass Media, Social media ,, Family and relatives, Friends and neighbors	3	3	Everyone	Health worker	3	1	1	1	1	1	5	5	5	5	5	1	5	2	1	4	4	4	1	2	4	2
2002	1	1				Primary/secondary school	0	3	1	3	1	3	3	3	1	3	2	3	3	2	2	1	Family and relatives	3	3	Everyone	Public/private employee	3	1	2	1	2	5	5	4	3	3	3	2	1	3	1	1	1	3	3	3	3	3
1991	1	1				Primary/secondary school	1	3	1	3	1	3	2	2	3	3	3	3	3	3	3	3	Internet, Healthcare providers (,)	3	1	Everyone	General public	3	2	2	4	4	4	4	4	4	5	4	2	4	4	2	2	4	4	3	2	3	2
1988	2		6	2	1	Primary/secondary school	0	3	3	3	1	3	1	2	3	2	3	3	3	3	3	3	Internet, Social media ,, Healthcare providers (, Family and relatives, Friends and neighbors	3	1	Everyone	General public	3	2	2	4	4	4	4	3	4	5	3	3	3	4	4	2	3	3	3	4	4	4
2002	1	2				Primary/secondary school	1	1	1	3	1	3	3	3	3	1	3	3	2	2	3	1	Internet, Social media ,, Healthcare providers (, Family and relatives, Friends and neighbors	3	2	Those who have not yet been infected	Health worker	3	2	2	4	4	4	4	3	4	5	3	3	3	4	4	2	4	4	3	4	4	3
1999	2		6	2	1	Primary/secondary school	0	3	1	3	1	3	3	3	3	3	3	3	3	2	3	3	Internet, Social media ,, Healthcare providers (,)	3	1	Everyone	General public	3	1	2	4	4	4	5	2	4	5	3	2	4	4	5	4	3	3	4	4	4	2
1992	2		6	2	1	Primary/secondary school	0	3	1	3	1	3	3	3	3	3	3	3	2	2	3	3	Internet, Social media ,, Healthcare providers (, Family and relatives, Friends and neighbors	3	2	Everyone	Health worker	3	1	1	4	4	4	5	2	5	5	4	2	4	4	3	4	2	2	4	4	4	3
2004	2		6	1	1	Primary/secondary school	0	3	1	3	2	3	3	3	3	2	3	2	2	2	3	1	Internet, Social media ,, Family and relatives, Friends and neighbors	1	3	Those who have not yet been infected	Health worker	3	1	2	4	4	4	4	2	4	4	4	3	3	4	4	2	3	3	3	4	3	4
1989	2		6	1	1	Primary/secondary school	0	3	1	3	1	3	3	3	3	2	3	3	3	3	3	1	Social media ,, Healthcare providers (, Family and relatives, Friends and neighbors	3	2	Everyone	Health worker	3	1	3	4	4	4	5	3	4	4	3	3	3	4	2	4	3	3	4	4	4	4
1990	2		6	2	1	Primary/secondary school	0	3	1	3	2	3	3	3	3	3	3	3	3	3	3	3	Internet, Social media ,, Healthcare providers (, Family and relatives, Friends and neighbors	3	1	Everyone	Health worker	3	1	3	4	4	4	4	4	4	4	4	4	4	4	4	4	4	4	4	4	4	4
1996	2		6	2	4	Associate degree	1	1	1	3	2	3	2	3	3	1	3	1	3	3	3	3	Internet, Healthcare providers (,)	3	1	Everyone	General public	3	2	2	4	3	3	4	3	5	5	3	3	3	4	2	3	3	3	3	3	3	3
2002	2		6	1	1	Primary/secondary school	0	1	1	3	1	3	3	3	3	1	3	3	3	3	3	3	Internet, Healthcare providers (,)	3	1	Everyone	General public	3	2	4	4	4	4	5	2	4	4	2	4	2	5	3	4	4	4	2	4	4	4
1995	2		6	2	1	Associate degree	0	3	1	3	1	3	3	3	2	3	2	2	3	3	3	1	Internet, Healthcare providers (,)	3	2	Those who have not yet been infected	Health worker	3	2	1	4	2	2	4	4	4	5	4	2	4	4	4	2	4	2	3	2	4	2
1994	2		6	2	4	Primary/secondary school	0	3	3	3	1	3	2	2	3	1	3	3	2	2	3	2	Social media ,, Healthcare providers (,)	3	2	Those who have not yet been infected	Health worker	3	2	3	3	3	3	3	3	3	3	3	3	3	3	3	3	3	3	3	3	3	3
1995	2		6	2	1	Bachelor degree or Higher	0	3	1	3	1	1	2	3	3	1	1	1	2	2	2	1	Mass Media, Internet, Social media ,, Healthcare providers (, Family and relatives, Friends and neighbors	3	1	Everyone	General public	3	2	4	3	2	5	5	4	2	1	5	5	1	5	5	1	5	5	1	5	5	5
1990	1	2				Bachelor degree or Higher	0	3	1	3	1	1	2	2	3	1	1	3	1	1	2	1	Mass Media, Family and relatives	3	1	Everyone	General public	3	1	1	3	1	4	5	4	5	3	4	2	4	4	1	3	4	4	1	2	2	2
1983	1	2				Bachelor degree or Higher	0	3	1	3	1	1	2	2	2	3	1	2	2	2	2	1	Mass Media, Internet, Social media ,, Healthcare providers (, Family and relatives, Friends and neighbors	3	3	Everyone	General public	3	2	1	3	3	4	4	5	5	5	5	3	5	3	3	1	5	5	1	3	3	1
1980	2		6	1	1	Primary/secondary school	0	3	1	3	1	3	3	3	3	3	3	2	1	1	3	1	Mass Media, Internet, Social media ,, Family and relatives, Friends and neighbors	3	1	Everyone	Health worker	3	1	1	4	4	2	4	3	5	5	5	2	3	5	1	2	5	4	2	2	2	2
1999	2		6	1	1	Primary/secondary school	0	3	1	3	1	3	3	3	3	3	3	2	2	2	3	1	Healthcare providers (, Family and relatives, Friends and neighbors	3	1	Everyone	General public	3	1	2	4	4	4	4	3	5	5	4	3	4	4	4	4	3	3	3	4	3	2
1987	2		6	2	1	Associate degree	1	3	3	3	1	3	3	3	3	1	3	3	1	1	3	1	Internet, Healthcare providers (,)	3	1	Everyone	Health worker	3	2	4	4	4	4	4	2	3	3	3	4	2	4	3	2	4	4	2	4	4	4
2000	1	1				Primary/secondary school	0	3	1	3	1	3	1	2	3	2	3	2	2	2	2	3	Social media ,, Healthcare providers (, Family and relatives, Friends and neighbors	3	2	Those who have not yet been infected	Health worker	3	2	3	3	3	3	3	3	4	4	3	3	3	4	2	3	3	3	3	4	3	3
2003	1	1				Primary/secondary school	0	3	1	3	1	3	3	3	3	3	3	3	2	2	3	1	Internet, Social media ,, Healthcare providers (, Family and relatives, Friends and neighbors	3	2	Everyone	General public	3	1	4	4	4	4	5	2	3	4	3	4	2	4	2	3	4	4	2	4	4	4
1989	1	1				Primary/secondary school	1	3	1	3	1	3	3	3	3	1	3	3	1	1	3	1	Internet, Healthcare providers (, Friends and neighbors	1	1	Everyone	General public	3	2	4	4	4	4	5	2	3	3	2	4	2	5	1	2	4	4	2	4	4	5
1981	2		6	1	1	Primary/secondary school	0	3	3	3	1	3	3	3	3	1	3	3	1	1	1	1	Healthcare providers (, Family and relatives, Friends and neighbors	3	1	Everyone	General public	3	1	3	4	4	4	5	3	4	4	3	4	3	4	2	2	4	4	3	4	4	4
1986	2		6	2	4	Bachelor degree or Higher	1	1	1	3	1	3	3	3	3	3	1	3	1	1	2	1	Healthcare providers (,)	1	1	Everyone	Health worker	3	3	1	3	3	5	5	1	1	1	5	5	1	5	5	1	1	1	1	5	5	5
1997	1	3				Primary/secondary school	1	3	1	3	1	1	1	2	2	3	1	1	1	1	3	1	Internet	3	3	Everyone	General public	3	1	1	3	3	3	5	3	5	5	3	1	5	1	2	5	3	3	1	1	3	3
1989	2		6	2	4	Associate degree	1	3	1	3	1	3	3	3	2	1	3	3	2	2	1	3	Mass Media, Internet, Social media ,, Healthcare providers (, Family and relatives, Friends and neighbors	2	2	Everyone	Health worker	3	1	3	4	4	4	2	2	4	3	3	3	3	3	2	4	4	4	3	3	2	4
1990	2		6	1	1	Associate degree	0	3	1	3	1	3	2	2	3	1	3	3	3	3	2	3	Mass Media, Internet	2	2	Everyone	General public	3	1	2	2	2	3	4	3	3	3	3	2	3	3	4	4	4	4	4	2	2	4
1988	1	1				Associate degree	0	3	1	3	1	1	1	2	1	3	1	2	2	3	3	1	Mass Media, Internet, Healthcare providers (,)	3	3	Those who have not yet been infected	Health worker	3	1	1	3	3	2	5	1	5	5	3	1	5	1	4	2	4	3	1	1	3	1
1986	1	3				Primary/secondary school	0	3	1	3	1	3	3	3	3	3	3	3	3	3	3	3	Internet, Healthcare providers (,)	3	1	Everyone	General public	3	1	3	4	4	4	5	2	4	4	2	3	3	4	4	4	4	4	3	3	4	4
1979	2		6	1	1	Primary/secondary school	0	3	1	3	1	3	2	3	3	2	3	2	2	2	3	3	Social media ,, Healthcare providers (, Family and relatives, Friends and neighbors	3	2	Everyone	General public	3	1	3	4	4	4	5	2	4	4	2	3	4	4	4	3	4	4	4	4	3	3
1987	1	1				Primary/secondary school	1	3	1	3	1	3	3	3	3	1	3	3	3	2	3	1	Internet, Healthcare providers (,)	3	2	Everyone	General public	3	2	4	4	4	4	5	2	3	3	2	4	2	4	2	2	4	4	2	4	4	4
1989	2		6	1	1	Primary/secondary school	0	3	3	3	1	3	2	2	3	2	3	2	2	2	2	2	Social media ,, Family and relatives, Friends and neighbors	3	2	Those who have not yet been infected	Health worker	3	1	2	3	3	3	4	4	5	5	4	2	4	4	4	2	2	2	3	3	3	2
2002	1	1				Primary/secondary school	1	3	1	3	1	3	3	3	3	1	3	3	1	1	3	1	Internet, Healthcare providers (,)	3	1	Everyone	General public	3	1	4	4	4	4	5	2	4	4	2	4	2	4	3	2	4	4	3	4	4	4
1999	2		5	1	1	Primary/secondary school	0	3	1	3	2	3	2	3	3	1	3	3	2	2	2	1	Social media ,, Healthcare providers (, Family and relatives, Friends and neighbors	3	2	Everyone	General public	3	1	3	4	4	4	5	3	4	4	3	3	3	4	4	3	4	4	3	4	4	3
2002	1	2				Primary/secondary school	0	3	3	3	2	2	2	2	3	3	1	3	2	2	1	3	Social media ,, Healthcare providers (, Family and relatives, Friends and neighbors	3	3	Those who have not yet been infected	Health worker	3	2	1	4	3	4	4	4	4	4	4	1	5	4	5	3	3	3	3	3	3	2
1992	2		6	1	1	Bachelor degree or Higher	1	3	1	3	3	1	2	3	1	1	1	3	2	2	2	1	Internet, Healthcare providers (,)	3	1	Those who have not yet been infected	Health worker	3	3	1	3	1	2	4	1	5	5	3	3	3	4	1	3	2	2	2	3	3	3
1992	2		6	1	1	Bachelor degree or Higher	1	3	1	3	1	3	3	3	1	1	1	1	3	3	2	1	Social media ,	1	3	Those who have not yet been infected	General public	3	1	2	2	1	1	5	1	2	1	4	4	1	4	4	1	5	5	1	3	3	4
1990	1	2				Bachelor degree or Higher	0	3	1	3	1	1	2	3	1	3	1	1	3	1	3	3	Mass Media, Social media ,, Family and relatives, Friends and neighbors	3	1	People infected with COVID-19	Business men	3	1	1	4	1	1	2	2	2	5	5	1	1	1	1	2	5	5	1	2	3	1
1984	2		6	2	1	Bachelor degree or Higher	0	3	3	3	1	1	1	3	3	2	3	2	3	2	2	1	Mass Media, Internet, Social media ,, Healthcare providers (,)	2	1	Everyone	General public	3	1	3	3	4	5	3	1	3	4	3	4	2	5	3	3	4	4	1	4	4	4
1985	2		6	2	4	Associate degree	0	3	1	1	1	1	1	2	1	3	1	1	3	3	3	3	Social media ,, Healthcare providers (, Friends and neighbors	3	3	Everyone	Garment worker	3	1	1	1	1	3	3	4	5	5	5	2	5	2	1	1	5	5	1	1	1	1
1996	2		6	2	4	Bachelor degree or Higher	1	3	1	3	2	1	1	1	2	1	1	1	2	2	2	3	Mass Media, Internet	3	3	Everyone	General public	1	3	3	4	5	3	4	1	4	5	5	5	5	3	3	2	4	2	1	3	3	4
1996	2		6	2	4	Bachelor degree or Higher	1	3	1	3	2	1	1	1	2	1	1	1	2	2	2	3	Mass Media, Internet	3	3	Everyone	General public	1	3	3	4	5	3	4	1	4	5	5	5	5	3	3	2	4	2	1	3	3	4
1994	2		6	1	1	Bachelor degree or Higher	1	3	1	3	1	1	1	3	3	3	1	3	3	3	2	1	Mass Media, Social media ,, Family and relatives	3	1	Everyone	Teacher/Student	3	3	2	2	2	4	4	4	5	5	4	2	5	5	1	1	2	2	1	1	4	2
2002	1	2				Primary/secondary school	0	3	1	3	1	3	3	3	3	2	3	3	2	2	1	3	Healthcare providers (, Family and relatives, Friends and neighbors	3	2	Everyone	General public	3	1	3	4	4	4	5	2	4	4	3	3	3	4	4	3	4	4	3	4	4	3
1999	1	1				Primary/secondary school	0	3	3	3	1	2	2	2	2	3	2	2	3	3	3	1	Internet, Social media ,, Healthcare providers (, Family and relatives, Friends and neighbors	3	2	Those who have not yet been infected	Health worker	3	1	1	3	2	3	4	4	4	4	4	2	4	3	4	3	3	3	3	3	3	2
1978	2		6	1	4	Illiteracy	0	3	1	3	2	3	2	3	3	2	3	2	2	2	2	2	Social media ,, Healthcare providers (, Family and relatives, Friends and neighbors	3	2	Those who have not yet been infected	Business men	3	1	3	3	3	3	4	3	4	4	3	3	3	4	4	2	3	3	3	3	3	2
1980	2		6	1	1	Primary/secondary school	0	3	1	3	1	3	3	3	3	1	3	2	1	2	3	3	Internet, Healthcare providers (,)	3	1	Everyone	Health worker	3	1	2	4	4	4	5	2	4	4	3	4	2	4	2	4	4	4	3	4	4	4
2004	2		5	1	1	Primary/secondary school	0	3	1	3	1	3	3	3	3	1	3	3	2	2	3	1	Social media ,, Healthcare providers (, Family and relatives, Friends and neighbors	3	1	Everyone	General public	3	1	2	4	4	4	4	2	4	4	3	2	4	4	4	3	4	4	4	4	4	4
1999	2		6	2	1	Primary/secondary school	0	3	1	3	2	3	3	3	3	1	3	3	1	2	3	3	Internet, Social media ,, Healthcare providers (, Family and relatives, Friends and neighbors	3	1	Everyone	General public	3	2	2	4	4	4	4	2	4	4	4	2	3	4	4	4	4	4	4	4	4	3
2001	1	2				Primary/secondary school	0	3	1	3	1	3	3	3	3	2	3	2	2	2	3	2	Internet, Social media ,, Healthcare providers (,)	3	2	Everyone	Health worker	3	1	2	4	4	4	4	3	5	5	4	2	4	4	4	4	4	2	3	3	3	2
1986	1	1				Associate degree	0	3	1	3	2	3	2	2	2	3	2	2	3	3	3	1	Internet, Social media ,, Healthcare providers (, Family and relatives, Friends and neighbors	3	3	Those who have not yet been infected	Health worker	3	2	1	4	2	3	4	4	5	5	5	1	5	4	4	2	3	2	2	3	3	1
2002	2		6	1	1	Primary/secondary school	0	3	1	3	2	2	2	2	2	3	2	2	3	2	3	2	Social media ,, Healthcare providers (, Family and relatives, Friends and neighbors	3	2	Those who have not yet been infected	Health worker	3	2	1	3	2	3	4	4	5	5	4	1	5	3	3	3	2	2	2	2	3	2
2000	2		6	1	1	Primary/secondary school	0	3	1	3	2	3	3	3	3	1	3	3	1	1	3	3	Internet, Healthcare providers (,)	1	1	Those who have not yet been infected	General public	3	1	3	4	4	5	5	2	4	4	3	3	3	4	4	4	4	4	3	4	4	4
1987	2		6	1	1	Primary/secondary school	0	3	1	3	2	3	2	3	3	1	3	3	1	1	3	3	Internet, Social media ,, Healthcare providers (, Family and relatives, Friends and neighbors	3	1	Everyone	General public	3	1	3	4	4	3	5	2	4	4	3	4	3	4	2	4	4	4	4	4	4	3
1990	2		5	2	1	Primary/secondary school	0	3	1	3	2	3	3	2	3	2	3	2	3	2	3	2	Social media ,, Healthcare providers (, Family and relatives, Friends and neighbors	3	2	Those who have not yet been infected	Health worker	3	2	3	4	3	3	4	4	5	5	4	4	4	4	4	3	2	2	4	3	3	2
1996	2		5	1	1	Primary/secondary school	0	3	1	3	2	2	1	2	2	3	2	2	3	2	3	1	Internet, Social media ,, Healthcare providers (, Family and relatives, Friends and neighbors	3	2	Those who have not yet been infected	Business men	3	2	1	4	2	3	5	4	5	5	4	2	5	3	5	2	2	2	2	2	3	2
1993	2		6	1	1	Associate degree	0	3	1	3	2	3	2	3	3	2	3	2	3	2	3	1	Internet, Social media ,, Healthcare providers (, Family and relatives, Friends and neighbors	3	2	Those who have not yet been infected	Health worker	3	2	2	4	3	3	4	3	4	4	4	3	4	4	4	2	3	2	3	3	3	2
2004	2		5	1	1	Primary/secondary school	0	3	1	3	1	3	3	3	3	1	3	3	1	2	3	3	Internet, Social media ,, Healthcare providers (, Family and relatives, Friends and neighbors	3	2	Everyone	General public	3	2	3	4	4	4	5	2	4	4	3	3	3	4	2	4	4	4	4	4	4	4
1993	2		6	1	1	Primary/secondary school	0	3	1	3	1	3	2	3	3	2	3	3	1	1	3	3	Internet, Social media ,, Healthcare providers (, Family and relatives, Friends and neighbors	3	2	Those who have not yet been infected	Health worker	3	2	3	4	4	4	5	3	4	4	3	3	3	4	2	4	4	4	3	4	4	3
1993	1	1				Primary/secondary school	0	3	1	3	2	2	1	3	2	3	3	2	3	1	3	2	Internet, Social media ,, Healthcare providers (, Family and relatives, Friends and neighbors	3	2	Those who have not yet been infected	Health worker	3	1	2	4	3	3	4	3	4	4	4	3	4	4	4	3	2	2	4	3	3	3
2000	2		6	1	1	Primary/secondary school	0	3	1	3	2	3	3	3	3	3	3	3	3	2	3	3	Internet, Social media ,, Healthcare providers (, Family and relatives, Friends and neighbors	3	2	Everyone	General public	3	1	3	4	4	4	4	2	4	4	2	4	3	4	2	4	4	4	2	4	4	4
1986	2		6	1	4	Primary/secondary school	1	3	1	3	2	3	3	3	3	2	3	3	2	2	3	1	Internet, Social media ,, Healthcare providers (, Family and relatives, Friends and neighbors	3	1	Everyone	General public	3	2	2	4	4	4	5	2	4	4	3	3	4	4	4	2	4	4	4	4	4	4
2000	2		6	1	1	Primary/secondary school	0	3	1	3	1	3	3	3	3	2	3	3	3	1	3	2	Internet, Social media ,, Healthcare providers (, Family and relatives, Friends and neighbors	3	2	Everyone	General public	3	1	2	4	4	4	4	3	4	4	4	4	4	4	4	4	4	4	4	3	3	3
2004	1	1				Primary/secondary school	0	3	1	3	2	3	3	3	3	1	3	3	2	2	3	3	Internet, Social media ,, Healthcare providers (,)	3	1	Everyone	General public	3	2	4	4	4	4	5	2	4	4	2	4	2	4	2	4	4	4	2	4	4	4
1982	2		6	1	1	Primary/secondary school	0	3	3	3	1	3	3	3	3	1	3	3	1	1	3	3	Internet, Social media ,, Healthcare providers (, Family and relatives, Friends and neighbors	3	1	Everyone	General public	3	1	3	4	4	4	5	2	3	4	3	3	3	4	2	4	4	4	3	4	4	4
1983	1	1				Primary/secondary school	0	1	1	3	2	2	2	2	2	3	2	2	3	2	3	1	Family and relatives, Friends and neighbors	3	2	Those who have not yet been infected	Business men	3	2	2	2	2	2	2	4	4	4	5	1	5	3	2	3	2	1	3	2	2	2
1994	1	3				Bachelor degree or Higher	1	3	1	3	3	3	3	3	1	3	1	1	3	3	3	2	Mass Media	3	1	Those who have not yet been infected	General public	3	3	1	1	1	1	1	1	1	1	1	1	1	1	1	1	1	1	1	1	1	1
1987	1	3				Primary/secondary school	0	3	1	3	1	3	3	3	3	3	3	3	1	1	2	1	Mass Media, Internet, Social media ,, Healthcare providers (, Family and relatives, Friends and neighbors	1	3	Everyone	Health worker	3	2	1	2	4	5	5	2	4	5	2	1	5	4	5	1	5	5	3	5	5	4
1994	1	1				Primary/secondary school	0	3	1	3	1	3	3	3	3	1	1	2	1	2	3	1	Mass Media, Internet, Social media ,, Healthcare providers (, Family and relatives, Friends and neighbors	1	3	Everyone	Health worker	3	3	1	3	4	5	5	2	5	5	2	1	5	5	4	1	5	5	2	5	5	2
1987	1	1				Primary/secondary school	0	3	1	3	1	3	3	3	3	1	3	3	1	1	2	1	Healthcare providers (,)	3	3	Everyone	Health worker	3	3	5	2	5	5	5	1	4	4	1	5	2	5	4	1	4	4	2	5	5	5
2003	1	2				Primary/secondary school	0	3	1	3	1	3	3	3	3	1	2	2	2	2	2	3	Mass Media, Healthcare providers (,)	1	3	Everyone	Health worker	3	2	4	3	3	5	5	3	4	4	2	4	3	4	2	4	4	4	3	4	4	4
1986	1	2				Primary/secondary school	0	3	1	3	1	3	3	3	3	1	2	3	1	1	2	1	Mass Media, Internet, Social media ,, Healthcare providers (, Family and relatives, Friends and neighbors	1	3	Everyone	General public	3	2	3	3	3	5	5	2	4	5	2	3	3	5	2	2	5	5	3	5	5	4
1987	1	1				Primary/secondary school	0	3	1	3	1	3	3	3	2	3	2	1	2	1	2	3	Mass Media, Internet, Social media ,, Healthcare providers (, Family and relatives, Friends and neighbors	3	3	Everyone	General public	3	1	1	2	2	3	5	3	5	5	4	1	5	4	5	3	4	4	2	4	4	2
1988	1	1				Primary/secondary school	0	3	1	3	1	3	3	3	3	2	2	2	2	2	2	1	Mass Media, Internet, Social media ,, Healthcare providers (, Family and relatives, Friends and neighbors	3	3	Everyone	Health worker	3	1	1	2	4	4	5	2	5	5	4	1	5	4	2	1	5	5	3	5	5	3
1993	1	2				Primary/secondary school	1	3	1	3	3	3	3	3	3	2	2	2	1	1	1	1	Mass Media, Internet, Social media ,, Healthcare providers (, Family and relatives, Friends and neighbors	3	3	Everyone	General public	3	3	3	1	3	5	5	2	5	5	4	3	3	4	4	4	5	5	3	5	5	4
2004	1	2				Primary/secondary school	0	1	1	3	3	3	3	3	3	3	3	3	1	1	1	3	Mass Media, Healthcare providers (,)	2	3	Everyone	General public	3	3	1	2	4	5	5	2	5	5	3	1	5	5	5	5	5	5	3	5	5	5
1990	1	2				Primary/secondary school	0	3	1	3	1	3	3	3	3	3	1	1	1	1	2	3	Mass Media, Internet, Social media ,, Healthcare providers (, Family and relatives, Friends and neighbors	2	3	Everyone	Health worker	3	1	1	1	3	5	5	1	5	5	5	1	5	3	5	5	5	5	3	5	5	4
2003	1	2				Primary/secondary school	0	1	1	3	1	3	2	3	3	3	3	3	1	1	2	1	Mass Media, Internet, Social media ,, Healthcare providers (, Family and relatives, Friends and neighbors	3	3	Everyone	General public	3	2	1	3	4	5	5	3	5	5	4	1	5	4	5	1	5	5	2	5	5	4
1992	1	1				Primary/secondary school	0	3	1	3	1	3	3	3	1	3	1	1	1	1	2	1	Mass Media, Internet, Social media ,, Healthcare providers (, Family and relatives, Friends and neighbors	3	3	Everyone	Health worker	3	1	1	1	1	5	5	2	5	5	5	1	5	4	1	1	5	5	2	4	4	4
2004	1	1				Primary/secondary school	0	3	1	3	1	3	3	3	3	1	1	2	2	1	2	1	Social media ,, Healthcare providers (, Family and relatives	2	1	Everyone	General public	3	1	2	4	2	4	5	4	4	4	4	2	2	4	2	2	4	2	4	4	1	4
1995	1	2				Associate degree	1	3	1	3	1	3	3	3	3	2	1	2	3	3	3	1	Internet, Social media ,, Healthcare providers (, Family and relatives, Friends and neighbors	3	3	Everyone	General public	3	1	3	1	1	4	4	3	4	3	3	3	1	4	3	3	3	3	3	3	3	4
2003	1	3				Primary/secondary school	0	1	1	3	1	3	3	3	3	1	3	2	1	1	3	3	Mass Media, Social media ,, Healthcare providers (, Family and relatives, Friends and neighbors	1	3	Everyone	Garment worker	3	3	3	3	3	4	5	3	5	5	4	3	3	4	5	5	4	4	3	4	4	4
1985	1	3				Primary/secondary school	0	3	1	3	1	3	3	3	3	1	3	3	1	1	2	3	Healthcare providers (,)	1	3	Everyone	General public	3	2	4	3	4	5	5	1	3	4	3	3	3	5	5	5	5	5	3	5	5	5
1989	1	2				Primary/secondary school	0	3	1	3	3	3	3	3	3	1	3	3	1	1	1	1	Mass Media, Internet, Social media ,, Healthcare providers (, Family and relatives, Friends and neighbors	1	3	Everyone	General public	3	2	5	4	5	5	5	1	4	4	4	4	2	5	1	1	5	5	2	5	5	5
2001	1	2				Primary/secondary school	0	1	1	3	1	3	3	3	3	3	1	1	2	2	2	3	Mass Media, Social media ,, Healthcare providers (, Family and relatives, Friends and neighbors	3	3	Everyone	Teacher/Student	3	1	1	1	1	5	5	3	5	5	5	1	5	3	2	4	5	5	2	4	4	3
1999	1	3				Primary/secondary school	0	3	1	3	1	3	3	3	3	1	3	3	1	1	2	3	Mass Media, Internet, Social media ,, Healthcare providers (, Family and relatives, Friends and neighbors	1	3	Everyone	Health worker	3	1	4	3	5	5	5	1	4	5	4	4	1	4	1	5	5	5	2	5	5	5
1992	1	3				Primary/secondary school	0	3	1	3	1	3	3	3	3	2	1	1	1	1	2	3	Mass Media, Healthcare providers (, Family and relatives, Friends and neighbors	3	3	Everyone	General public	3	2	3	3	3	5	5	3	5	5	5	3	3	4	5	4	4	4	3	4	4	4
1987	1	1				Primary/secondary school	0	3	1	3	1	3	3	3	3	3	1	1	2	2	2	1	Mass Media, Internet, Social media ,, Healthcare providers (, Family and relatives, Friends and neighbors	3	3	Everyone	Health worker	3	1	1	1	1	2	5	5	5	5	5	1	5	2	5	1	5	5	1	3	3	2
1996	1	3				Primary/secondary school	0	3	1	3	1	3	3	3	3	1	1	1	3	3	3	1	Mass Media, Internet, Social media ,, Healthcare providers (, Family and relatives, Friends and neighbors	3	3	Everyone	General public	3	3	4	1	1	5	5	1	5	5	5	5	1	3	5	1	5	5	3	5	5	5
1987	1	3				Primary/secondary school	0	3	1	3	1	3	3	3	3	1	3	3	1	1	1	1	Mass Media, Healthcare providers (,)	3	3	Everyone	General public	3	2	3	3	4	5	5	1	2	2	3	3	3	5	1	1	5	5	3	5	5	5
1991	1	2				Primary/secondary school	1	3	1	3	1	3	3	3	3	1	1	3	1	1	1	1	Mass Media, Internet, Social media ,, Healthcare providers (, Family and relatives, Friends and neighbors	3	3	Everyone	Health worker	3	2	4	2	4	5	5	1	3	4	4	4	2	5	1	1	5	5	2	5	5	5
1981	1	1				Primary/secondary school	0	3	1	3	1	3	3	3	3	1	1	1	1	1	1	3	Healthcare providers (,)	3	3	Everyone	General public	3	2	4	3	3	4	5	3	5	5	5	4	2	5	5	3	4	4	2	5	5	4
1997	1	2				Primary/secondary school	0	3	1	3	1	3	3	3	3	2	3	3	3	1	3	1	Internet, Social media ,, Healthcare providers (, Family and relatives, Friends and neighbors	3	1	Everyone	General public	3	1	2	4	2	4	4	3	4	4	4	2	4	4	4	4	3	3	3	4	4	2
2004	1	1				Primary/secondary school	0	1	1	3	1	3	3	3	3	2	3	3	1	1	1	3	Mass Media, Internet, Social media ,	3	3	Everyone	General public	3	3	3	3	4	4	5	2	4	4	4	3	3	4	4	4	4	4	3	4	4	4
2001	1	2				Primary/secondary school	0	1	1	3	1	3	3	3	3	2	2	2	1	1	1	3	Mass Media, Social media ,, Healthcare providers (, Family and relatives, Friends and neighbors	3	3	Everyone	Teacher/Student	3	1	3	3	3	5	5	3	5	5	5	2	4	3	5	4	4	4	5	5	5	5
1987	1	1				Primary/secondary school	0	3	1	3	1	3	3	3	3	2	1	1	1	1	3	1	Mass Media, Social media ,, Healthcare providers (, Family and relatives, Friends and neighbors	3	3	Everyone	Health worker	3	1	2	2	2	5	5	2	5	5	5	2	3	5	4	1	5	5	5	5	5	3
1991	1	2				Primary/secondary school	1	3	1	3	1	3	3	3	3	2	3	3	2	3	1	3	Mass Media, Healthcare providers (,)	3	3	Everyone	Health worker	3	1	1	3	5	5	5	3	4	5	4	2	3	5	2	1	5	5	1	5	5	4
1985	1	2				Primary/secondary school	0	3	1	3	1	3	3	3	3	1	3	3	1	1	2	3	Social media ,, Healthcare providers (, Family and relatives, Friends and neighbors	3	1	Everyone	General public	3	1	4	4	4	4	5	2	2	4	2	4	2	4	5	4	4	4	2	4	4	4
[truncated: 19 more columns]

## Sheet: Variables and hypotheses
#	Variable	Question #	Columns	Scale	Hypothesis
1	DV: Acceptance	66, 67, 68	BN, BO and BP	Y/N/DK	There is an acceptance among targeted sample
2	IV: Knowledge	16,17,18,19,20,21,22,23	P:W	Y/N/DK	There is a relationship between acceptance and knowledge
3	IV: Attitude	31-54	AE:BB	Likert Scale	There is a relationship between acceptance and attitude
4	IV: Perception	25,26, 29 , 30	Y,Z, AC and AD	Y/N/DK	There is a relationship between acceptance and perception
5	IV: Facilitators	55 - 65	BC:BM	Likert Scale	There is a relationship between acceptance and facilitators
6	IV: Health Education	13,14,15	M, N and O	Y/N/DK	There is an impact of health education on knowledge, attitude, perception and acceptance
